# Supplementary material for: The Common Bean V Gene Encodes Flavonoid 3′5′ Hydroxylase: A Major Mutational Target for Flavonoid Diversity in Angiosperms
Source: Front Plant Sci. 2022 Mar 31;13:869582. doi: 10.3389/fpls.2022.869582 (PMC9009181; doi:10.3389/fpls.2022.869582)
Supplement: Supplementary file 1 [file Data_Sheet_1.xlsx]

## Sheet: Table S1. 10X seq genotypes
Table S1. Summary statistics of common bean genotypes sequenced using 10X Chromium linked-read libraries.
Disease differential	Gene Pool	Genotype	Flower color	Seed color	Allele	Scaffold Length (Mb)	Contig Length (Mb)	N/L50 Scaffold (#/Mb)	N/L50 Contig (#/kb)	# Scaffold > 50 kb	% Genome in scaffold >50 kb
Bean rust	Middle American	Aurora	White	White	V[5-593]	545	531.8	110/1.0	2008/69.0	870	84.6
Angular leaf spot	Middle American	BAT332	Purple	Dark cream to medium brown	V[5-593]	535.5	527.8	309/0.5	2065/67.9	1474	82.8
Bean rust	Middle American	CNC	Purple	Black	V[5-593]	552.1	532.3	61/1.7	2063/67.9	618	83.4
Angular leaf spot	Middle American	Cornell 49-242	Purple	Black	V[5-593]	542.1	528.1	74/1.5	2074/67.2	694	84.7
Anthracnose	Middle American	Mexico 222	White	White	V[5-593]	541.4	529.9	901.3	1719/80.6	772	86.1
Bean rust	Middle American	Mexico 309	Purple	Black	V[5-593]	545.6	530.8	158/0.8	2119/67.1	971	84.8
Anthracnose	Middle American	Michelite	White	White	V[5-593]	540.7	528.4	79/1.5	1806/77.4	736	86.3
Angular leaf spot	Middle American	Pan72	White	White	V[5-593]	524.8	520.2	453/0.3	2021/68.4	1952	81.9
Bean rust	Middle American	PI 181996	Purple	Black	V[5-593]	548.4	529.6	69/1.6	1971/69.6	621	83.8
Anthracnose	Middle American	TU	Purple	Black	V[5-593]	541.9	528.5	117/1.1	1926/72.3	793	85.2
Anthracnose	Middle American	Widusa	White	White	V[5-593]	539.8	526.6	85/1.4	1778/79.5	724	86.3
Anthracnose	Middle American	AB136	White	Red	v[G2858]	549.4	532.2	68/1.9	1797/77.7	632	85.2
Angular leaf spot	Middle American	G2858	White	Brown mottle on cartridge buff	v[G2858]	543.8	530.6	105/1.2	1830/77.0	806	85.5
Anthracnose	Middle American	TO	White	Brown striping on cartridge buff	v[G2858]	540.2	529.2	111/1.1	1759/76.0	922	85
Angular leaf spot	Andean	Don Timoteo	White	Red Dark	v[Mex235]	504.5	502.6	1430/0.9	2582/56.1	3153	73.3
Angular leaf spot	Middle American	Flor de Mayo	White	Tan	v[Mex235]	545	532.4	105/1.2	1842/74.5	843	85.3
Anthracnose	Middle American	G2333	White	Red	v[Mex235]	535.9	529.4	231/0.5	1789/75.7	1410	84.4
Bean rust	Andean	Golden Gate Wax	White	Dark brown	v[Mex235]	501.4	499.8	2243/0.1	3287/47.6	3652	66.5
Bean rust	Middle American	Mexico 235	White	Red	v[Mex235]	558.1	531.9	54/2.4	1926/72.5	457	84.6
Angular leaf spot	Andean	Montcalm	White	Dark red kidney	v[Mex235]	524.8	517.3	147/0.8	1634/83.5	1123	86.5
Anthracnose	Middle American	PI 207262	White	Grey	v[Mex235]	553.6	531.7	48/2.5	1804/76.0	482	85
Bean rust	Middle American	GN1140	White	White	v[UI 111]	531.6	524.5	257/0.4	2005/68.0	1496	83.2
Angular leaf spot	Andean	G5686	White	Brown (maybe mottled)	vlae-[G5686]	526.7	515.5	85/1.5	1602/84.3	733	87.5
Anthracnose	Andean	Amendoin	Light pink	Mottle Black/Red	vlae-[MDRK]	507.1	504.3	572/0.2	1829/72.7	2243	82.2
Angular leaf spot	Andean	Bolon Bayo	Light pink	Cream	vlae-[MDRK]	534	514.6	49/2.7	1643/82.0	456	86.6
Bean rust	Andean	Early Gallatin	White	White	vlae-[MDRK]	520	515.4	342/0.4	1824/75.6	1716	83.8
Anthracnose	Andean	Kaboon	White	White	vlae-[MDRK]	533.1	517.7	53/2.3	1644/82.0	521	87.4
Anthracnose	Andean	MDRK	Light pink	Dark red kidney	vlae-[MDRK]	528	515.2	58/1.8	1551/88.0	589	88.1
Anthracnose	Andean	Perry Marrow	White	White	vlae-[MDRK]	517.5	510.9	155/0.7	1614/84.4	1160	86.4
Bean rust	Andean	Redlands Pioneer	Light pink	Dark brown	vlae-[MDRK]	520.2	513.4	150/0.8	1652/83.0	1155	87.3

## Sheet: Table S2. Chemical sources
Table S2. Sources of chemicals used for the polyphenol profiling.
Chemical	Source
Optima-grade water	Fisher Scientific (Waltham, MA)
Methanol	Fisher Scientific (Waltham, MA)
Acetonitrile	Fisher Scientific (Waltham, MA)
Formic Acid	Fisher Scientific (Waltham, MA)
Dimethyl sulfoxide (99.7%)	Sigma Life Science (St. Louis, MO)
Epicatechin	Sigma (St. Louis, MO)
Kaempferol	Sigma (St. Louis, MO)
Myricetin	Sigma (St. Louis, MO)
Quercetin	Sigma (St. Louis, MO)
Quercetin-3-β-D-glucoside	Sigma (St. Louis, MO)
Myricetin-3-O-glucoside	Extrasynthese (Genay, France)
Petunidin	Extrasynthese (Genay, France)
Kaempferol-3-O-glucoside	Indofine Chemical Co (Hillsborough, NJ)
Kaempferol-3-sambubioside	Indofine Chemical Co (Hillsborough, NJ)
Cinnamatannin B1	Adipogen Life Sciences (San Diego, CA)
Catechin	Nature Network (Vestenbergsgreuth, Germany)
Cyanidin-3-glucoside	Nature Network (Vestenbergsgreuth, Germany)
Cinnamatannin A2	Nature Network (Vestenbergsgreuth, Germany)
Malvidin 3-glucoside	Nature Network (Vestenbergsgreuth, Germany)
Pelargonidin 3-glucoside	Nature Network (Vestenbergsgreuth, Germany)
Petunidin 3-glucoside	Nature Network (Vestenbergsgreuth, Germany)
Procyanidin A2	Nature Network (Vestenbergsgreuth, Germany)
Procyanidin B2	Nature Network (Vestenbergsgreuth, Germany)
Cyanidin	ChromaDex (Irvine, CA)
Delphinidin	ChromaDex (Irvine, CA)
Delphinidin-3-O-glucoside	ChromaDex (Irvine, CA)
Malvidin	ChromaDex (Irvine, CA)
Pelargonidin	ChromaDex (Irvine, CA)
Procyanidin B1	ChromaDex (Irvine, CA)

## Sheet: Table S3. Positive SIR
Table S3. Positive panel selected ion recording settings.
SIR Channel	Polarity	Start	Stop	Expected RT	Name	m/z	Cone (V)	Probe (°C)	Capillary (kV)
1	Positive	1.7	3.2	2.49	Delphinidin 3-glucoside	465.12	15	600	0.8
2	Positive	2.5	3.5	2.93	Cyanidin 3-O-glucoside	449.15	15	600	0.8
3	Positive	2.7	3.75	3.16	Petunidin 3-glucoside	479.13	15	600	0.8
4	Positive	2.75	4.4	3.63	Malvidin 3-glucoside	493.17	15	600	0.8
5	Positive	2.8	3.8	3.3	Pelargonidin 3-glucoside	433.1	15	600	0.8
6	Positive	3.2	4.05	3.57	Delphinidin	303	15	600	0.8
7	Positive	3.9	4.25	3.96	Procyanidin A2	577.21	15	600	0.8
8	Positive	3.9	4.25	4.01	Myricetin 3-glucoside	503.08	15	600	0.8
9	Positive	3.95	4.7	4.17	Cyanidin	287	15	600	0.8
10	Positive	4.15	4.92	4.45	Petunidin	316.98	15	600	0.8
11	Positive	4.5	5.5	4.72	Pelargonidin	271	15	600	0.8
12	Positive	4.6	5.1	4.75	Quercetin 3-glucoside	487.06	15	600	0.8
13	Positive	4.7	5.6	5.14	Malvidin	331.07	15	600	0.8
14	Positive	4.8	5.45	5.05	Myricetin	318.97	15	600	0.8
15	Positive	5.25	5.85	5.37	Kaempferol 3-glucoside	471.19	15	600	0.8
16	Positive	5.9	6.6	6.16	Quercetin	303	25	600	0.8
17	Positive	6.9	7.65	7.1	Kaempferol	286.98	25	600	0.8

## Sheet: Table S4. Negative SIR
Table S4. Negative panel selected ion recording settings.
SIR Channel	Polarity	Start	Stop	Expected RT	Name	m/z	Cone (V)	Probe (°C)	Capillary (kV)
1	negative	1.7	2.6	2.2	Catechin	289.05	15	600	0.8
2	negative	1.85	2.25	2	Procyanidin B1	577.15	15	600	0.8
3	negative	2.5	2.85	2.63	Procyanidin B2	577.18	15	600	0.8
4	negative	2.74	2.98	2.83	Cinnamatannin B1	863.3	15	600	0.8
5	negative	2.75	3.35	3.07	Epicatechin	289.05	15	600	0.8
6	negative	2.8	3.3	3.14	Cinnamatannin A2	576.33	15	600	0.8
7	negative	4.5	5.15	4.74	Kaempferol 3-sambubioside	579.18	15	600	0.8

## Sheet: Table S5. Primers
Table S5. PCR primers used to generate amplicons for Sanger sequencing. The primers are based on G19833 gene model Phvul.006G018800. The length of exon 3 required two set of primers to obtain its full sequence. Phvul.006G018800 is in the reverse orientation in the G19833 reference genome sequence.
Exon	Primer name	Amplification Temperature	Primer sequence	Primer locations in G19833
Exon 1	Phvul6G01880-1F	55oC	GGCAACGTGCCTTGCCAAACTC	Pv06:4,334,878-4,334,899
Exon 1	Phvul6G01880-1R	55oC	AGCATAGAAGCATATACTCACCTACCTTACT	Pv06:4,334,301-4,334,331
Exon 1	Phvul6G01880-1wfb-F	53 oC	CTCTCTCCCAGGCATCAAATTCACCA	Pv06:4,334,826-4,334,851
Exon 1	Phvul6G01880-1wfb-R	53 oC	TCACGGTTTAGAAGAGCAGAAAAATCACT	Pv06:4,334,206-4,334,234
Exon 2	Phvul6G01880-2FAui	55oC	TGAGAAGTAGAAAAAGTTAGAATTTGATTAAGAGAGTTAT	Pv06:4,332,641-4,332,678
Exon 2	Phvul6G01880-2R	55oC	ACTGGGACATTTATGTAACCTATATCCCACAC	Pv06:4,331,945-4,331,976
Exon 2	Phvul6G01880-2wf-F	53 oC	AGTAAAAGTTGGTAGTTTGGATTGATGGTT	Pv06:4,332,607-4,332,636
Exon 2	Phvul6G01880-2wfex-R	53 oC	CAAAAGCAGAGCTTTGATGTTGATAAGTGATAG	Pv06:4,332,044-4,332,076
Exon 3	Phvul6G01880-3Fui	55oC	CATTTGGTAAAATGGTGTTCCAAGATTCTAGGA	Pv06:4,329,048-4,329,080
Exon 3	Phvul6G01880-3R	55oC	GCAAGGCAAGGCCAAAGGTCT	Pv06:4,328,306-4,328,326
Exon 3	Phvul6G01880-4F	55oC	TGCTGGCCGAAGGATCTG	Pv06:4,328,434-4,328,461
Exon 3	Phvul6G01880-4R	55oC	GCTTGCCTTAGTCAATGGTGAAGTCG	Pv06:4,327,902-4,327,927

## Sheet: Table S6. Phylogeny data
Table S6. Descriptive information for species with F3'5'H genes.
Group	Clade	Order	Common name; flower/fruit colors (if available)	Species (Phytozome assembly)	Phytozome gene model number	NCBI accession number	Defline	Amino acid sequence
Angiosperm	Campanulids	Apiales	Blue flower Pittosporaceae asterid	Billardiera heterophylla		AGO03826.1	>B.heterophylla	MATTLEFILCFTITALPFLYCILNMRILLNRHPRSLPPGPRPWPIVGNLPHLGTKPHHSIAAMARKYGPLLHLRMGIVHVVVAASADVAAQFLKNDANFSSRPPNSGAKHMAYNYHDMVFAPYGPRWRMLRKICALHIFSAKALDDFHRVREEEVAILARTLAHAGQKPVNLGQLFSTCNANALSVLMLGRRLFSTEVDSKAYDFKQMVVELMTLAGEFNVSDFIPPLEWLDLQGVAAKMKNVHNRFDAFLNVILEEHKLKLNNSGHGEQKHMDLLSTLILLKDDADSEGGKLTDTEIKALLLNLFSAGTDTSSSTIEWVIAELIRNPKILAQAQRELDLVVGPNRLVTDLDLKQLTYLQAIVKETFRLHPATPLSLPRIATESCEINGFYIPKGSTLL…
Angiosperm	Commelinid	Arecales	Coconut palm	Cocos nucifera		EHA8588876.1	>C.nucifera	MAIDPFLLVCTLLCLSLHLLLRRRLRSTRRLPPGPTGFPVLGALPLIGPAPHSALAGLAKRYGPIMYLKMGASSIVVASTPDAARKFLKTLDVQFANRPSVISVKDITYNKQTLVFADYGSRWKLLRKLCSLHMLGGKAFSSWSPVRRAEVGHLLHTMHDSSRRSQPVVLSEVLICAMANVIGQVMLSQRVFDSQGRDSNGFRDMIVDLLTGGGLFNIGDFVPAVAWMDLQGIQRKLRRLHQRFDRMVTKLLEEHAASAKEREGRPDVLDLIMANTEDADGERLSDVNIKGLIFDMFTAGTDTSSIVIEWALAEMLKNPSILKRAQSEIDEVVGRDRRLEESDIPKLPYLRAICKEAFRKHPSTPLSLPHFSFEPCEVDGYYIPENTRLLVNIWAIGRD…
Angiosperm	Commelinid	Arecales	Oil palm; purples in fruit	Elaeis guineensis		XP_010922089.1	>E.guineensis	MAIDPFLLICTLLCLSLHLLLRRRLRSTRRLPPGPTGFPVLGALPLIGRAPHSALAGLAKRYGPIMYLKMGTSGIVVASNPDAARKFLKTLDVQFANRPSVISVKDITYNKQTLVFADYGARWKLLRKLCSLHMLGGKAFSGWSPVRRAEVGQLLHTMHDYSSQRSQPVVLSEVLICAMANVIGQVMLSQRVFDSQGTDSNDFRDMVVDLLTGGGLFNIGDFVPAVAWMDLQGIQRKMRRLHERFDTMVTKLLEEHAASAKEREGRPDVLDLIMANTEDTDGETLSDVNIKGLIFDMFTAGTDTSSIIIEWALAEMLKNPSILKRAQSEIDEVVGRDRRLEESDIPKLPYLRAICKEAFRKHPSTPLSLPHFSFQACEVDGYHIPENTRLLVNIWAIGR…
Angiosperm	Commelinid	Arecales	Date palm	Phoenix dactylifera		XP_008788485.2	>P.dactylifera	MAIDPFLLACGILCLCLHLLLRRRLRSTRRLPPGPTGFPVLGALPFIGPAPHSALAGLAKRYGPIMYLKMGTSGIVVASTPDAARTFLKTLDVQFANRPSVISVKDITYNKQTLVFADHGSRWKLLRKLCSLHMLGGKAFSSWSPVRRAEVGHLLRTMHDSSQKSQPIVLSELLICAMANVIGQVMLSQRVFDSQGRDSNEFRDMVVDLLTGGGLFNIGDFVPAVAWMDLQGIQKKMRRLHERFDTMVTKLLEEHAASAKEREGRPDVVDLIMANRDDAAVGETISDVNVKGLIFDMFTAGTDTSSIIIEWALTEMLKNPSILKRAQSEIDEVVGRDRRLEESDVPKLPYLRAICKEAFRKHPSTPLGLPHFSFEACEVDGYYIPENTRLLVNIWAIGR…
Angiosperm		Asparagales	Grass orchid; purple flower	Apostasia shenzhenica		PKA46279.1	>A.shenzhenica	MDLYLISSVFLCFLIHLLIRRRLLPRRFLPLPPGPFNFPILGALPFIGPMPYSGLARLAHRYGPIMFLKMGTRRVVVASSPAAARTFLKTLDAAFSDRPSGVLSKEVAYNGRDMVFSDYNPNWKLLRKVTSLHLLGPKAMARWAAVRQDEAGRMLDSMLKLSVAGKPVTMPDLLVCTLANVIGRITVSQRVFDEEGKESKAFKEMIMELLVGEGASNIGDLVPAIRWLDPMTKKMWRIHHKLDRMLTELLTEHATTSLERRQSPDFIDLILADQPEGEDGEKLSLDSIKGLIADLFVAGTDTSSIVIEWAMAEMLRNPAILRRAQEEADSVIGRNRLLEESDIPNLPYLQAICKEALRKHPSTPLSIPHFSKEPCEIEGYRIPGETWLLVNIWAIGRHP…
Angiosperm		Asparagales	Cymbidium orchid hybrid; purple reds in flower	Cymbidium tracyanum x Cymbidium iridioides		QKD76841.1	>C.tracyanumXC.iridioides	MSIFLIAALLLCLFLLLLLRRRRGCLPLPPGPPNFPILGALPFIGPMPHSALALLARHYGPIMFLKMGTRRVVVASSAAAARSFLKTLDSHFSDRPTGIISKEISYNGQNMVFADYGPKWKLLRKVSSLHLLGSKAMSRWSGVRRDEAFSTLQFLKNRSDSGKPVLLPNLLVCAMANVIGRISMSKRVFDEDGKEAKEFKEMIKELLVGQGASNIGDLVPGIRWLDPQGVRKKMLGLNRRFDRMVSKLLVEHAETAAERQGNPDLLDLMMANKVTGEDGEGLNEENIKGFISDLFVAGTDTSAIVIEWAMAEMLKNPAILRRAQEETDRVVGRHRLLDESDIPNLPYLQAICKEALRKHPPTPLSIPHYASEPCEVEGYSIPGKTWLFVNIWAIGRDPD…
Angiosperm		Asparagales	Sekkoku (or Shihu) orchid; purples in flowers	Dendrobium moniliforme		AEB96145.1	>D.moniliforme	MSIFLITSLLLCLSLHLLLRRRHISRLPLPPGPPNLPIIGALPFIGPMPHSGLALLARRYGPIMFLKMGIRRVVVASSSTAARTFLKTFDSHFSDRPSGVISKEISYNGQNMVFADYGPKWKLLRKVSSLHLLGSKAMSRWAGVRRDEALSMIQFLKKHSDSEKPVLLPNLLVCAMANVIGRIAMSKRVFHEDGEEAKEFKEMIKELLVGQGASNMEDLVPAIGWLDPMGVRKKMLGLNRRFDRMVSKLLVEHAETAGERQGNPDLLDLVVASEVKGEDGEGLCEDNIKGFISDLFVAGTDTSAIVIEWAMAEMLKNPSILRRAQEETDRVIGRHRLLDESDIPNLPYLQAICKEALRKHPPTPLSIPHYASEPCEVEGYHIPGETWLLVNIWAIGRDP…
Angiosperm		Asparagales	Vanilla orchid' white, yellow flowers	Vanilla planifolia		KAG0496007.1	>V.planifolia	MEWVLVGILSTILLCLHFANLRWRRGLPPLPPGPLGFPILGCLPLIGPAPHSSLARLARRYGPIMYLKMGTARAVVASSPSAACSFLKAHDAQFANRPSVVSAKDITYDGQNMVFANYGPRWKHLRKLSALHLLRGRALSNWAPVRSEEVGCMLGAIRDKGRVVLSDELVCMMANVIGRATMSRRVFETQGKEADDFKEMIVELLTGGGLFNIGDFVPAIAWMDLQGVQAKMMRVHQRFDGMITRMVAEHRQTAAEREREGRSDFLDLLMANRHGDDGESLSDVNIKGLIFDLFTAGTDTSSIIIEWAMAEMLRNPGILRRAQEEVDREVGRERRLVEFDIRRLPYLRAVCKEAMRLHPSTPLSLPHFSFEACEVEGYRIPGNTRLLVNIYAIGRDPDV…
Angiosperm	Campanulids	Asterales	Chicory; blue flower	Cichorium intybus		AGO03825.1	>C.intybus	MSLLILFIYACITAVVVHALLNLCTRHANRLPPGPTPWPIVGNLPHLGQSPHRSLAALATKYGPLIHLRLGFIDVVVAASASVAAQFLKAHDANFASRPPNSGAKHIAYNYNDMVFEPYGPRWRMLRKLCLVHLFSNKALNDFRHIRQEEVAILTRALGGAGQSIVQLDKLLNLCISNALSRVMLGKRVFGDGSGGEDPKADEFKDMAAEVQVLAGEFNIGDFIPALDWLDLQGVTKKMKNLHTRLDSFLNTILEEHKTGSNNSRVSGHNHFLSMLISLKDDADGNGPKLSDIEIKALLLNLFVAGTDTSFNTVEWAIAELIRHPKILKQAQQEIDTVVGQDRLVTELDISQLTFLQAIVKETFRLHPATPLSLPRIASENCEINGYNIPKGSTLLTHV…
Angiosperm	Campanulids	Asterales	Blue Globe Thistle; blue flower	Echinops bannaticus		AGO03824.1	>E.bannaticus	MTILTLLLYTCITGLVFYVLQLLNLRTPHPNRLPPGPTPWPIVGNLPHIGTAPHQSLAALATKYGPLMHLRLGFVDVVVAGSASVAAQIFKAHDVNFSNRPRVSGGKHIAYNYQDLVFAPYGPKWRMLRKICSVHLFSTKALDDFRHVRQEEAAILAGTLAGAGESTVKLGELVNVCITNALARVVLGRRVFVDVSGDGDLKAKEFQDMVKELMVVAGEFNIGDFIPALDWLDLQGVAKRMKKVHDWFDSFLNTILEEHKSGSSGGDFLSTLLSLKDDADGQGGKFSDIEIKALLLNLFSAGTDTSFSTVEWAMAELIRHPQLLKQAQEEMDTVVGRDRLVTEMDLSRLIYLQAIVKETFRLHPSTPLSLPRMATESCEVNGYYIPKGSTLLVNVWAIA…
Angiosperm	Campanulids	Asterales	Ballon Flower; purple flowers	Platycodon grandiflorus		AFR67330.1	>P.grandiflorus	MAIDTIIIFRELSAAILIYLLTHFFIRFLIPFAKPSHPGQLPPGPRGWPIIGALPQLGTMPHVALANMARKYGPIMYLKLGSSGMVVASNPEAARAFLKTLDANFSNRPIDAGPTYLAYNAQDLAFSDYGPKWKLLRKLCNLHMLGAKALEDWAHVRTVEVGHMLQAMCECSSGSKGYNKPVVVPEMLTYAIANMIGRVILSRRAFNIVTSKLDSSSSSSSILESASEFHHMVVELMTMAGLFNIGDFIPSIAWMDLQGIRRGMKIIQKKFDELLMRMITEHTESAHERRGNPDFLDILMAANRENSGESQLSIINIKALLLDLFTAGTDTSSSIIEWALTEMLNNPRILNRAQEEMDQVIGRNRRLEESDIPKLPYLKAICKETFRKHPSTPLNLPRV…
Angiosperm	Lamiid	Boraginales	Baby Blue Eyes; blue flowers	Nemophila menziesii		BBA68555.1	>N.menziesii	MALDTPIFLRELVVSTAIFLFTYIVIRFINSKFTHRLPPGPRGWPILGALPLLGSMPHVSLAKMAKKYGPIIYLKVGTCGMVVASTPESAKAFLKTLDKNFSNRPPNAGATHLAYDSQDMVFAEYGPRWKLLRKLSNLHMLGGKALQEWADVRVSEVGHMLQDMYVLSKRNEPVVVSEMLTYAMANMIGQVILSRRIFATKNNELNEFKDMVVELMTSAGFFNIGDYIPSISWMDIQGIEGGMKRLHTKFDVLLTKMLEEHKASAYGRKGKPDFLDVVMANCDNSEGERLDTTNIKALLLNLFTAGTDTSSSIIEWALAEMLKNPSILKKTHEEMARVVPKNRRLLESDIPKLPYLQAICKETFRMHPSTPLNLPRVASEACEVNGYYIPKDTRLSVNI…
Angiosperm	Malvid	Brassicales	Papaya; white flowers	Carica papaya (ASGPBv0.4)	evm.TU.supercontig_157.54		>C.papaya	MAALNVFLLREIAIAVLLFFITRYCFRKILNHPSHGRRLPPGPKGWPVIGALPHLGSMPHVSLAKMAKTYGPIMHLKIGTFDMVVASTPDAARTFLKTLDANFSNRPPNAGATHLAYDSQDMVFADYGAKWRLLRKLSNLHMMGGKALDDWSKVRSVELGYMLAAMVESSQKNEPVVVAELLTYGLANMIGQVILGRRVFVTKGSESNEFKDMVVELMTTAGYFNIGDFIPSIAWMDLQGIVRGMKKLHKRFDALLTRMIEEHTTSSHERKEKPDFLDVLMAYRDNSEGESLTITNIKALLLNLFTAGTDTSSSIMEWALAEMLKNKSIMKRAHDEMDKVIGRSRRLEEHDIQKLPYFQAICKETFRKHPSTPLNLPRVSSEPCVVNGYYIPKNSRLSV…
Angiosperm	Fabid	Celastrales	Thunder Duke Vine; red and white flowers	Tripterygium wilfordii		XP_038706912.1	>T.wilfordii	MAPLLDKFLLRELVVAVAVFYFTRLIIRSLLQKSPRPLPPGPKGWPVIGALPLLGSMPHVALAQMAKKYGPVMYLKMGTCNMVVASTPDSARAFLKTLDLNFSNRPPNAGATHLAYNAQDMVFADYGPRWKLLRKLSNLHMLGGKALDDWAQVRNFELGHMIRAMCESSRRGEAVVVPEMLTYAMANMIGQVILSRRVFVTKGTESNEFKDMVVELMTSAGFFNIGDFIPSIAWMDLQGIEKGMKKLHKKFDVLLTKMMEEHMATTHERKGKPDFLDVVMANMENSEGERLSITNIKALLLNLFTAGTDTSSSIIEWSLAEMMKNPSILKKAHEEMDRVIGRDRRLQESDIPKLQYLQAICKETFRKHPSTPLNLPRIAVEACEVNGYYIPKNTRLSVN…
Angiosperm		Cornales	Oakleaf Hydrangea; multiple colored flowers, white and purples	Hydrangea quercifolia (v1.1)	Hyque.01G152800		>H.quercifolia-1g	MALDTALCYEVAAAALFFIATQFLVRCILEKRTAPLPPGPTGWPLIGALHHLGAMPHVALGNMAKKYGPIMYLKMGTCGMVVASTPDAVRAFLKTHDLNFSNRPLTAGSIHLAYNAQDMVHAPYGPKWKLFRKLGSLNMLGGKAIEDWAHIRAEELDHMVKAMNELSRRCEPVVMPEMLSYVMANMIGQVILSRRVFETKGSESNEFKDMVVELMTTAGYFNIGDFIPCIAWLDLQGIERGMKKLHKRFDVLISKMIEEHKVSAHERRGKPDFLDVLMDHQENGGDESLTMTNIKALLLNLFTAGTDTSSSAIEWGLAEMLNNPRILKKAHAEMDCVIGKNQRLEESDIPKLPYLQAICKETFRKHPSTPLNLPRVSSEPCQVNGYYIPKNTRLTVNIW…
Angiosperm		Cornales	Oakleaf Hydrangea; multiple colored flowers, white and purples	Hydrangea quercifolia (v1.1)	Hyque.14G044400		>H.quercifolia-14g-1	MALDTALCYEVAAAALFFIATQFLVRCILEKRTAPLPPGPTGWPLIGALHHLGAMPHVALGNMAKKYGPIMYLKMGTCGMVVASTPDAVRAFLKTHDLNFSNRPLSAGSIHLAYNAQDMVHAPYGPKWKLFRKLGSLNMLGGKALEDWAHIRAEELDHMVKAMNELSRRCEPVVMPEMLSYVMANMIGQVILSRRVFETKGSESNEFKDMVVELMTTAGYFNIGDFIPCIAWLDLQGIERGMKKLHKRFDVLISKMIEEHKVSAHERKGKPDFLDVLMDHQENGGDESLTMTNIKALLLNLFTAGTDTSSSAIEWGLAEMLNNPRILKKAHAEMDCVIGKNRRLEESDIPKLPYLQAICKETFRKHPSTPLNLPRVSSEPCQVNGYYIPKNTRLTINIW…
Angiosperm		Cornales	Oakleaf Hydrangea; multiple colored flowers, white and purples	Hydrangea quercifolia (v1.1)	Hyque.14G044700		>H.quercifolia-14g-2	MAVDTILCYELATMALLFIATIFLVRYILGKRSTGPLPPGPTGWPLIGALHHLGAMPHVALAKMAKKYGPIMYLKMGTCGMVVASTPDSARAFLKTLDLNFSNRPTNAGANHLAYNAQDMVFAPYGPKWKLLRKLCNLNMLGGKALEDWAFIRAAELDHMIKAMNELSRRCEPVVVPEMLSYVMANMIGQVILSRRVFETKGLESNEFKDMVVELMTTAGYFNIGDFIPCIAWLDLQGIERGMRKLHKRFDVLISKMIEEHRVSAYERKGKPDFLDVLMDNQENGGNERLTMTNIKALLLNLFTAGTDTSSSAIEWALAEMLKNPSILEKAHAEMDLVIGTNRQLEESDIPKLLYLQAICKETFRKHPSTPLNLPRVSSEPCQMNGFYIPKNTRLSVNI…
Angiosperm		Cornales	Chinese Tupelo; purple and red flowers and berries	Nyssa sinensis		KAA8544343.1	>N.sinensis	MSVDTVGFRELAMAALLFIITQFFIRSLLSKHYRRLPPGPRGLPVVGALPHLGSMPHAVLAKMAKKYGPVMYLKMGTCGMAVASTPDAARAFLKVLDLNFSNRPPNAGATYLAYNAQDMVFADYGPRWKLLRKLSNLHMVGGKALEDWAQVRAVELGHMLQTMHELGSRGEPVVVPEMLCYAMANMIGQVILSRRVFETKGSESNEFKDMVVELMTTAGYFNIGDFIPSIAWMDLQGIERGMKQLHKKFDILLTKMIEEHRASASERKGKPDFLDVVMSHQENSGDEKLTMTNIKALLLNLFTAGTDTSSSIIEWALAEMLKNPTILKRVHNEMDGVIGRNRRLKESDIPKLPYLQAICKETFRKHPSTPLNLPRVSTEACQVNGYYIPKDTRLSVNIW…
Gymnosperm		Cupressales	Yew; Cupressales pine	Taxus chinensis		ATG29931.1	>T.chinensis	MEVALSPVREVLLWGLSWLCLYIAFRYVLSKSKKLPPGPSGWPVLGCLPLLGSMPHVALTNLSKKYGPILYLKLGTSNMVVANTPAAAKAFLKTLDINFSNRPGNAGATYLAYNSQDMVWAPYGGRWKMLRKVCNLHMLGGKALDDWQPAREAEMGHMLRSILARSRSGQTVNIPELLNLLAANVFGQIILSKRVFESEGEDANEFKEMVVELMTTAGYFNIGDHIPSIAWMDLQGIQRGMKKLHKRFDEMLTRMIAEHQAAAKKRAAPDFLDIVMSQRDNCDGQGGRLSDVHIKSLLLNLFTAGTDTSSSVIEWTLAELIQNPKLLKQAHLEMDKVVGRDRRLKESDIPKLPYLIAICKEGFRKHPSTPLSLPRVSSEPCQVGGYYVPKGTRLMVNIW…
Gymnosperm		Cupressales	Western cedar	Thuja plicata (v3.1)	Thupl.28446800s0001		>T.plicata-1	MEVGMFHEFLLWVFSWVCLYIGFGYVFSKKRKLPPGPSGWPVLGCLPLLGSMPHVTLTDLSRKYGPIVYLKMGTSKMVVANSPAAAKAFLKTLDINFSNRPRNVGATYLAYNMQDMVWAPYGDRWKMLRKLCNIHMLGGKALDDWQPVREAEMGHMLKSIFIQSCNNEVVNVPDLLNICMTNIFGQMMLSKRVFEGQGNEANQFKDNVVELMTKAGYFNIGDFIPSIAWMDLHRIQGSMKKLAKRFDDMLNKMIEEHEATSSRRATPDFLDMLMSKRNNFDGEGVRLSDDNIKSLLLDIFTAGTDTSSSVIEWTLAELILNPKLLKHAKDEMDEVIGKDRRLQVSDIQNLPYLVSICKEGFRKHPSTPLSLPRVSTEACQVGGYYIPKGTRLTLNIWGI…
Gymnosperm		Cupressales	Western cedar	Thuja plicata (v3.1)	Thupl.29377038s0002		>T.plicata-2	MEMGMFHEFLLWAVSWVCLYIGFGYVFSKKRKLPPGPSGWPVIGCLPLLGSMPHVTLTDLSRKYGPIVYLKMGTSKMVVANSPAAAKAFLKTLDINFSNRPRNVGATYLAYNMQDMVWAPYGDRWKMLRKLCNIHMLGGKALDDWQPVREAEMGHLFKSIFVQSCNNEVVNVPDILNICTAKIFGQMMLSKRVFEGQGDEANQFKDNVVELMTKAGYFNIGDFIPSIAWLDLHRIQGSMKKLAKRFDDMLNKMIEEHEATANMRATPDFLDVLMSRQKNLDGEEMRLSDDNIKSLLLDMFTAGTDTSSSVIEWTLAELIINPKLLKRAKDEMDKVIGKDRYLQVSDIPKLPYLVAICKEGFRKHPSTPLSLPQVSIEACQVGNYYIPKGTHLTLNIWGI…
Gymnosperm		Cupressales	Western cedar	Thuja plicata (v3.1)	Thupl.29377038s0003		>T.plicata-3	MEIVREVLLWGLSWLCLFIGFRYLMRKKRNLPPGPSGWPLLGCLPLLGSMPHVTLTNLSKKYGPILYLKLGTNKMVVANTPAAAKAFLKTLDINFSNRPGNAGATYLAYNSQDMVWAPYGGRWKMLRKVCNLHMLGGKALEDWQPVRISEMGHMRRSILARSKKGFTANIPELLNLYAANIFGQIILSKRVFEKEGEEANEFKDMVVELMTTAGYFNIGDFIPSIAWMDLQGIQRGMKKLHKRFDAMLIRMIAEHQATAKNRKNPDFLDIVMSQRDNCDGEGGQLSDVHIKSLLLVNLITAGTDTSSSLIEWTLAELISNPKLLHRAQAEMDKVIGRDRHLKESDIPNLPYLVALCKEGFRKHPSTPLSLPRVSSEPCQVGGYYIPKDTRLMINIWGIG…
Gymnosperm		Cupressales	Western cedar	Thuja plicata (v3.1)	Thupl.29381221s0012		>T.plicata-4	MEVGMFHEFLLWVFSWVCLYIGFGYVFSKKRKLPPGPSGWPVLGCLPLLGSMPHVTLTDLSRKYGPIVYLKMGTSKMVVANTPAAAKAFLKTLDINFSNRPRNVGATYLAYNMQDMVWAPYGDRWKMLRKLCNIHMLGGKALDDWQPVREAEMGHMLKSIFIQSCNNEVVNVPDLLNICMTNIFGQMMLSKRVFEGQGNEANQFKDNVVELMTKAGYFNIGDFIPSIAWMDLHRIQGSMKKLAKRFDDMLNKMIEEHEATSSRRATPDFLDMLMSKRNNFDGEGVRLSDDNIKSLLLDIFTAGTDTSSSVIEWTLAELILNPKLLKHAKDEMDEVIGKDRRLQVSDIQNLPYLVSICKEGFRKHPSTPLSLPRVSTEACQVGGYYIPKGTRLTLNIWGI…
Angiosperm		Dioscoreales	Purple Yam; purple tubers	Dioscorea alata (v2.1)	Dioal.07G076800		>D.alata-7g	MDPILIIITLLCFLLHLLLRHYLGHRSTLPLPPGPRGYPLLGCLPLVGPAAHSSLATLSKSYGPIMYLKLGTCPVIVASTPSAARAFLTTLDSQFANRPTDIISAKDITYNCNNMVFSNLTPRWKLLRKLANLHMLGTKALSSWSPIRRSELHLMLQSIHSSSQLGQPVVLPELLVCTTGNVISRVMLSRRVFDVRGEELGQFKSVLEDMLTGVGLFNIGDFVPSIAWMDLQGVQARMKGVNKRFDGMITRMLAEHAATAAERADNPDFIDLVLANRVGDNGETLSDVNIKGLIWDMFTAGTDTSSIVVEWALAEMLKNPTILKRAHLEMDAVIGRDRLLEESDIPNLPYLRAICKEALRKHPSTPLSLPHYSFQACEVEGYYIPANTRLLINIWGIGR…
Angiosperm		Dioscoreales	Purple Yam; purple tubers	Dioscorea alata (v2.1)	Dioal.09G028200		>D.alata-9g	MAASYSYFSLTTDFIAYAFLYFILFHFVKRFRLGRNQARRLPPGPKGWPVVGALPLLGNMPHVVLARMAKRYGPVMYLKLGAVGVVVASTPDAAKVFLKTLDVNFSNRPIDSGPTNLAYGGQDLVFAEYGPRWKLLRKLCNLHMLGTKALENWAHIRHNEMGHTIRTMLEVSSKGKPVMLAELLSYAMANMIGEVMLGERVFEKTGTEAEEFKDMVVELMTLAGLVNIGDYLPMLAWMDLQGIEGRMKKLRKKFDVMLTRMIKKHTETAQNRKGKPDLLDAIMANRDNSVAERLSDDSVKAVLLELFTAGTDTSSSTIEWAIAEMLKNPAIMKRAQSEMDQVIGRNRRLTESDIPNLPYLRAICKESFRKHPSTPLNLPHVSSHACEVNGYYIPKKTKL…
Angiosperm		Ericales	Golden kiwi; generally white	Actinidia chinensis var. chinensis		PSR86766.1	>A.chinensis	MAIDIMWFKEFVAATLVFLLTRLFVRSLLLKPNRRLPPGPRGLPVIGALPLLGQMPHVALANMARKYGPIVYLKVGTCGMVVASTPDVARAFLKTLDINFSNRPPNAGATHLAYNSQDMVFADYGPKWKLLRKLSNLHMLGGKALEDSAHIRSVELGHMLRSMCEFSRRGEAVVVAEMLTFAMANMLGQVILSRRVFGTFGSESNEFKDMVVELMTSAGLFNVGDFVPSIAWMDLQGIEGGMKRLHRKFDVLITKMIDEHMKVAHERKGRPDFLDALMANRENPNGPKLSIINIKAILLNLFTAGTDTSSSSIEWALAEMLKNPSILRRAQEEMDQVVGRNRRLEESDLPKLPYLRAICKESFRLHPSTPLNLPRISTEACEVNGYYIPKNTRLSVNIW…
Angiosperm		Ericales	Tea plant; mostly white, but some have red flowers	Camellia sinensis		AAY23287.1	>C.sinensis	MALDTVFLLRELSFATLVILITHIFMRSILSKPLRMLPPGPTGLPLIGAIPHLGSMPHVALAKMAKIYGPIVYLKMGTCGMVVASTPDSARAFLKTLDLNFSNRPPNAGATHLAYGAQDMVFADYGPRWKLLRKLSNLHMLGGKALENWAQVRSSELGHMLKAMYDLSCRGEPVVVAEMLCYAMANMIGQVILSRRVFETKGSESNEFKDMVVELMTTAGYFNIGDFIPSIAWMDLQGIERGMKRLHKKFDVLITKMIEEHKASAYQRKETPDFLDVFMAQQENPGEEKLNTTNIKALLLNLFTAGTDTSSSIIEWALAEMLKDPKILNRAHDEMDRVIGRNRRLQESDLPKLPYLQAICKETFRMHPSTPLNLPRVSAQACRVNGYYIPKNTRLSVNI…
Angiosperm		Ericales	Cyclamen; white, purple, and red flowers	Cyclamen persicum		ACX37698.1	>C.persicum	MALDMVLLKELTAAALIFIITHFFIRSLFSKSTRSLPPGPIGLPLIGSLPSLGTMPHVELAKMAKKFGPVMYLKMGTCGMVVASTPDAARAFLKTLDITFSNRPPNAGATHLAYDAQDMVFAHYGSRWKLLRKLSNLHMLGGKALEDWAQVRAAELGHMLRAMCDSGQRSEPVVVPEMLAYSMANMIGQVILSRRVFETKGTESNEFKDMVVELMTSAGYFNIGDFIPSIAWMDLQGIERGMKFLHKKFDVLITKMIEEHKSTAHQRRGKPDFLDVVMAQQENSGEEKLNLTNIKALLLNLFTAGTDTSSSVIEWSLAEMIENPKILARAQEEMDRVIGRERRLQESDLSKLPYLQAICKEGFRKHPSTPLNLPRVSSEACEVNGYYIPKNTRLSVNIW…
Angiosperm		Ericales	Oriental Persimmon; white, yellow flowers	Diospyros kaki		BAH89265.1	>D.kaki	MGFGSVAAATLLFFITRLFISAFSKPFRKHLPPGPRGWPVIGALPLLGDMPHVQLAKLAKKYGPFMHLKLGTCNVVVASSPDVARAFLKTLDTNFSNRPIHAGPTHLAYDAQDLVFAEYGPKWRLLRKLSDLHMLGRRALDDWSHVRVVELGHMSREICRLSGRGEPVALPDMLSHAMVNMMGQVILSKRVFPDKGSESNEFKDMVVELMTTAGYFNIGDFIPSIAWMDLQGIERGMKRLHKKFDVLLTKMIEEHTESAHKRQAKPDFLDTLLIASRESSGSLSMINVKALLLNLFTAGTDTSSSAIEWALAEMINKPSILKRSHEEMDRVIGRDRRLEESDIPKLPYLQAIAKEAFRKHPSTPLNLPRVSNKACEVNGYYIPKNTRLMVNIWAIGRDP…
Angiosperm		Ericales	Rhododendron; white, pink, pale red flowers	Rhododendron mucronatum var. ripense		BCG44723.1	>R.mucronatum	MAADTLLFREIAAATVIFFLTRLFLRSLLLKPTRKLPPGPKGWPIIGALPLLGTMPHVALAQMAKKYGPIIYLKMGTLDMVVAATPESARAFLKTLDMNFSNRPPNAGATHLAYNSQDMVFADYGPKWKSLRKLSNLHMLGGKALDDSVGIRHTETGHMVRAMCESGRRGEAVVVAEMLTFAMANIIGQVILGRRVFVQAGSESNEFKDMVVELMTSAGLFNVGDFIPALAWMDLQGIEGGMKRIHRKWDSLITRMVKEHAETAHERRGNPDFLDVLMANRETSQGGPGLSITNIKALLLNLFTAGTDTSSSVIEWALAEMLLNPQILKRAHQEMDQVIGRSRRLQESDIKNLPYLQAICKESFRKHPSTPLNLPRISSEACEVNGYYIPKNARLSVNI…
Angiosperm		Ericales	Rhododendron; purple flower	Rhododendron yedoense var. poukhanense		BCG44727.1	>R.yedoense	MAVDTLLFREIAAATVIFFLTRLFLRSLLLKPARKLPPGPKGWPIIGALPLLGTMPHVALAQMAKKYGPIIYLKMGTLDMVVAATPKSARAFLKTLDMNFSNRPPNAGATHLAYNSQDMVFADYGPKWKSLRKLSNLHMLGGKALDDSVGIRHTETGHMVRAMCESGRRGEAVVVAEMLTFAMANIIGQVILGRRVFVQAGSESNEFKDMVVELMTSAGLFNVGDFIPALAWMDLQGIEGGMKRMHRKWDSLITRMVKEHAETAHERRGNPDFLDVLMANRETSQGGPGLSITNIKALLLNLFTAGTDTSSSVIEWALAEMLLNPQILKRAHQEMDQVIGRSRRLQESDIKNLPYLQAICKESFRKHPSTPLNLPRISSEACEVNGYYIPKNARLSVNI…
Angiosperm		Ericales	American Blueberry	Vaccinium corymbosum		AYC35391.1	>V.corymbosum	MAPDIMLFREIAAATVVFLLTRLFLGSILQLLKPTCKLPPGPKGWPVVGALPLLGTMPHVALAKMAKKYGPIVYLKMGTCGMVVASTPESARAFLKTLDMNFSNRPPNAGATHLAYNSQDMVFADYGPKWTLLRKLCNVHMLGAKALDDSAHIRKSELGHMLRAMVESSQRAEPVVISEMMTYAMANMIGQVILKRRVFVQKGSESNEFKDMVVELMTSAGLFNVGDFIPSVAWMDLQGIEGGMKRMHSKWDDLITRMVKGHSESAHERKGNPDFLDVLMANKENSQGIGSLSLTNIKALLLNLFTAGTDTSSSIIEWALAEMVLNPDILKRAQQEMDQVIGRNRRLQESDIPKLPYLQALCKEAFRLHPSTPLNLPRISSEACEVNGYYVPKNTRLSV…
Angiosperm	Fabid	Fabales	Chickpea; white, purple or red flowers	Cicer arietinum		XP_004513234.2	>C.arietinum	MVITQYQVFLLKEISISIFIFLITQFILGSLLKNNHKKLPPGPKGYPVVGALPLMGTMPHVTLFKMAQKYGPIVYLKMGSHNMVVASNPSSAKAFLKTLDLNFSNRPSNAGATNLAYDSQDMVFADYGSRWKLLRKLSNLHMLGGKALEDWSKIRADEMGHMIRAMYDFSKKDEPVVVSEMLTYSMANMIGQVILSRRVFENKGYESNEFKDMVVELMTTAGYFNIGDFIPILARLDLQGIERGMKTLHYKFDALLTRMIDEHVASSLKRNRDKPDFLDTLIAQSTQNSDGERLTLTNIKALLLNLFTAGTDTSSSIIEWALAEMLKNSKIMKRAHEEMDQVIGKQRRLEESDIQNLPYLQAICKETFRKHPSTPLNLPRVSLEPCQVNGYYIPKGTRL…
Angiosperm	Fabid	Fabales	Soybean; purple and white flowers	Glycine max Lee (v1.1)	GlymaLee.13G046800		>G.max	MDSLLLLKEIATSILIFLITRLSIQTFLKSYRQKLPPGPKGWPVVGALPLMGSMPHVTLAKMAKKYGPIMYLKMGTNNMVVASTPAAARAFLKTLDQNFSNRPSNAGATHLAYDARDMVFAHYGSRWKLLRKLSNLHMLGGKALDDWAQIRDEEMGHMLGAMYDCNKRDEAVVVAEMLTYSMANMIGQVILSRRVFETKGSESNEFKDMVVELMTVAGYFNIGDFIPFLAKLDLQGIERGMKKLHKKFDALLTSMIEEHVASSHKRKGKPDFLDMVMAHHSENSDGEELSLTNIKALLLNLFTAGTDTSSSIIEWSLAEMLKKPSIMKKAHEEMDQVIGRDRRLKESDIPKLPYFQAICKETYRKHPSTPLNLPRISSEPCQVNGYYIPENTRLNVNIW…
Angiosperm	Fabid	Fabales	Glycine soja; purple and white flowers	Glycine soja (v1.1)	GlysoPI483463.13G046700		>G.soja	MDSLLLLKEIATSILIFLITRLSIQTFLKSYRQKLPPGPKGWPVVGALPLMGSMPHVTLAKMAKKYGPIMYLKMGTNNMVVASTPAAARAFLKTLDQNFSNRPSNAGATHLAYDARDMVFAHYGSRWKLLRKLSNLHMLGGKALDDWAQIRDEEMGHMLGAMYDCNKRDEAVVVAEMLTYSMANMIGQVILSRRVFETKGSESNEFKDMVVELMTVAGYFNIGDFIPFLAKLDLQGIERGMKKLHKKFDALLTSMIEEHVASSHKRKGKPDFLDTVMAHHSENSDGEELSLTNIKALLLNLFTAGTDTSSSIIEWSLAEMLKKPSIMKKAHEEMDQVIGRDRRLKESDIPKLPYFQAICKETYRKHPSTPLNLPRISSEPCQVNGYYIPENTRLNVNIW…
Angiosperm	Fabid	Fabales	Sweet Pea; purple and red flowers	Laythrus oboratus		AUT11932.1	>L.odoratus	MILTLYQTFLLKQLFISIFIFFITHFILTFLSEKSHKKLPPGPKGYPIVGALPLMGAMPHLTLFKMSQIYGPIIYLKMGSNNMVVASSPSSAKAFLKTLDQNFSNRPLNAGATHLAYDSQDMVFADYGSRWKLLRKLSNLHMLGGKALEDWSKIREDEMGHMIHTMYDSSKRNESIVVPEMLTYAMANMIGQIILSRRVFETKGDESNEFKDMVVELMTSAGYFNIGDFIPILAWLDLQGIERGMKRLHKKFDALLTKMIEEHVASSHKNPRAKPDFLDTLITQSKQDDGGEKLTITNIKAVLLNLFTAGTDTSSSIIEWALSEMIKNPHIMERAHKEMDRVIGKQRRLQESDIQNLPYLQAICKETYRKHPSTPLNLPRVSSEACEVNGYYIPKNTRL…
Angiosperm	Fabid	Fabales	Lentil; light purple or white	Lens culinaris		Unpublished	>L.culinaris	MILTLYQTFLLKELSISIFIFFITHLIFTFLSKINHKKLPPGPKGYPIVGALPLMGTMPHLTLFKMSQKYGPIMYLKMGSNNMVVASSPSSAKAFLKTLDQNFSNRPSNAGATHLAYDSQDMVFADYGSRWRLLRKLSNLHMLGGKALEDWSNIREYEMGHMIHTMYESSKKNESIVLPEMLTYAMANMIGQIILSRRVFETKGCESNEFKDMVVELMTTAGYFNIGDFIPILAWLDLQGIERGMKSLHKKFDVLLTKMIEEHVASSHKNPRVKPDFLDTLIAQSKQDLDGGEKLTLTNIKAVLLNLFTAGTDTSSSIIEWALAEMLKNPNIMKRAHEEMDKVIGKQRRLQESDIQNLPYLQAICKETFRKHPSTPLNLPRVSSEACEVNGYYIPKHTR…
Angiosperm	Fabid	Fabales	White Lupin; white flowers	Lupinus albus (v1)	Lalb_Chr02g0150311		>L.albus-2g	MATIDQLFFVKEIAISIFIFLIIHLYFNHQRRKLPPGPRGWPVLGALPLMGTMPHVALSNLAKKYGPVMYLKMGTNYDLVVASTPDAARAFLKTLDLNFSNRPTNAASTHLAYGSNDMVFAEYGPRWKLLRKLSNLHMLGGKALDDWAQVREEEMNHMLDAMNDCSNKGEAVVVSEMLTYAMANMIGQVILSRRVFETKGSESNEFKDMVVELMTIAGYFNIGDFIPFFSWLDLHGIERKMKTLHIKFDKLLTRMIEEHGASSHKRNHKPDFLDAVMAYHTENSEGLTLPNIKALLLNLFTAGTDTSSSIIEWALSEMLKNPIIFKKAHEEMDQVIGNQRRLKESDLQMLPYLQAICKETYRLHPSTPLNLPRVSSQPCQVNGYYIPKNTRLSVNIWAI…
Angiosperm	Fabid	Fabales	Blue Lupin; blue flowers	Lupinus angustifolius		XP_019426839.1	>L.angustifolius	MATIDQLFLVKEIAISIFIFLITYLYFNHHRRKLPPGPRGWPVLGALPLMGTMPHVALSNLAKKYGPVMYLKMGTNYDLVVASTPDAARSFLKTLDLNFSNRPTNAASTHLAYGSNDMVFAEYGPRWKLLRKLSNLHMLGGKALDDWAQVREEEMSHMLDAMNDCSKKGEPVVVAEMLTYAMANMIGQVILSRRVFETKGSESNEFKDMVVELMTIAGYFNIGDFIPFFSWLDLHGIERKMKKLHIKFDKLLTRMIEEHGASSHNRNDKPDFLDVIMAYHSENSEGLTLPNIKALLLNLFTAGTDTSSSIIEWALSEMLKNPIIFKKAHEEMDQLIGKQRRLKESDLSMLPYLQAICKETYRLHPSTPLNLPRVSSQPCQVNGYHIPKNTRLSVNIWAI…
Angiosperm	Fabid	Fabales	Medicago; purple, white, or yellow flowers	Medicago truncatula (Mt4.0v1)	Medtr3g436540		>M.truncatula	MVITLYQTFLYKELSISLFIFLITHLFFRTFLLKINHKKLPPGPKGYPIVGALPLMGTMPHLTLFKMSQKYGPVMYLKMGSHNMVVASTPSSAKAFLKTLDLNFSNRPPNAGATHLAYDSQDMVFADYGSRWKLLRKLSNLHMLGGKALEDWSKIRGDEMGHMIRTMYDCSKKDESIVVSEMLTYAMANMIGQVILSRRVFETKGYESNEFKDMVVELMTTAGYFNIGDFIPILAWLDLQGIERGMKSLHKKFDALLTKMIEEHVASSLKSHRVKPDFLDRLIAQSKEDSDGEKLSLTNIKALLLNLFTAGTDTSSSIIEWALAEMLKNPKIMKKVHEEMDQVIGKQRRFQEADIQKLPYLQAICKETYRKHPSTPLNLPRVSLEPCQVNGYYIPKNTR…
Angiosperm	Fabid	Fabales	Tepary bean; cultivated; white or purple flowers	Phaseolus acutifolius (v1.0)	Phacu.CVR.006G029800.1		>P.acutifolius	MDTLFLVKEIAASVLIFLVTLLFIRTVLKRRGRKLPPGPRGWPVVGALPLMGSMPHVTLANMAKKYGSVMYLKMGTNNMVVASTPAAARAFLKTLDQNFSNRPPNAGATHLAYDAQDMVFAEYGSRWKLLRKLSNLHMLGGKAMDEWSKVRDEEMVQMVATLYDCSKKGEAVVVPEILTYSMANMIGKVILSRRVFETKGSESNEFKDMVVELMTVAGYFNIGDFIPFLAKLDLQGIERGMKQLHKKFDRLLTKMIQEHVASKHKRNDKPDFLDMVMAHYGEQQDSHPDKLSLINIKALLLNLFTAGTDTSSSIIEWSLAEMLKNPSIMKKAQEEMDQVIGRDRRLKETDIPNLPYFQAICKETYRKHPSTPLNLPRISNQPCQVNGFYIPKNTRLSVN…
Angiosperm	Fabid	Fabales	Common bean; purple and white flowers	Phaseolus vulgaris		This research	>P.vulgaris	MDTLFLVKEIAASILIFLVTLLSIRTVLKRRGRKLPPGPRGWPVVGALPMMGSMPHVTLANMAKKYGSVMYLKMGTNNMVVASTPAAARAFLKTLDQNFSNRPPNAGATHLAYDAQDMVFADYGSRWKLLRKLSNLHMLGGKAVEEWSKVRDEEMVQMIGTLYESSKKGEAVVVPEILTYSMANMIGKVILSRRVFETKGSESNEFKDMVVELMTVAGYFNIGDFIPFLAKLDLQGIERGMKQLHKKFDRLLTKMIQEHVASKHKRNDKPDFLDMVMAHYGEQQDAHQDKLSLINIKALLLNLFTAGTDTSSSIIEWSLAEMLKNPSIMKKAQEEMDQVIGRERRLKESDIPNLPYFQAICKETYRKHPSTPLNLPRISNQPCQVNGFYIPKNTRLSVN…
Angiosperm	Fabid	Fabales	Lima bean; purple or white flowers	Phaseouls lunatus (v1)	Pl06G0000104100.v1		>P.lunatus	MDTLFLVKEIAASILIFLVTLLSIRTVFKRRGRKLPPGPRGWPVVGALPLMGSMPHVTLANMAKKYGSVMYLKMGTNNMVVASTPAAARAFLKTLDQNFSNRPPNAGATHLAYDAQDMVFADYGSRWKLLRKLSNLHMLGGKALDEWSKVRDEEMVQMLKTMYDCSKKGEAVVVPEMLTYSMANMIGKVILSRRVFETKGSESNEFKDMVVELMTVAGYFNIGDFIPFLAKLDLQGIERGMKQLHKKFDVLLTKMIQEHVASKHKRNDKPDFLDMVMAHYGQQQDAHGEKLSLINVKALLLNLFTAGTDTSSSIIEWSLAEMLKNPSIMKKAQEEMDQVIGRDRRLKESDIPNLPYFQAICKESYRKHPSTPLNLPRISNQPCQVNGFYIPKNTRLSVN…
Angiosperm	Fabid	Fabales	Pea; white or purple flowers	Pisum sativa		ADW66160.1	>P.sativum	MILILYQTFLLKELSISMFIFFITHFILTFLSKKHHKKLPPGPNGYPFLGALPLMGAMPHLTLFKMSQKYGPIMYLKMGSNNMVVASSPSSAKAFLKTLDQNFSNRPLNAGATHLAYDSQDMVFADYGSRWKLLRKLSNLHMLGGKALEDWSKIREDEMGHMIHTMYDSSKKNESIVLPEMLTYAMANMIGQIILSRRVFETKGCESNEFKDMVVELMTTAGYFNIGDFIPILAWLDLQGIERGMKSLHKKFDALLTKMIEEHVASSHKNPRVKPDFLDTLIAQSKQDSDGGEKLTITNIKAVLLNLFTAGTDTSSSIIEWALAEMLKNPNIMKRAHEEMDRVIGKQRRLQDSDIQNLPYLQAICKETFRKHPSTPLNLPRVSSEACEVNGYYIPKNTR…
Angiosperm	Fabid	Fabales	White carob tree; yellow flower	Prosopis alba		XP_028797611.1	>P.alba	MASPSLILLQDLAVATIIFFTTRFFFRSIFKTPHRKLPPGPTGWPLVGALPILGSMPHVTLFKLARKYGPVMYLKMGTTGMVVASTPDAARAFLKTLDVNFSNRPPNAGSIILGYNADMVFADYGSRWKLERKISNLHMLGGKALDDWAYFRTVELGHMLAAMYDASKQGQAVVVPEMLTYAMANMVGQVILGKRVFETKGSESNEFKDMVVELMTSAGLFNIGDFIPFLRRLDLQGIESGMKNLHHKFDVLLTKMIQEHEATAHKRKGKPDFLDIVTKHSKDNPEGETLTLTNIKALLLNLFTAGTDTSSSIIEWALAEMLQNPSIMKRAHEEMDRAIGRQRRLQESDIANLPYFQAICKETYRKHPSTPLNLPRVSSEACEVNGYYIPKGTRLSVNI…
Angiosperm	Fabid	Fabales	Adzuki bean; purple or yellow flowers	Vigna angularis		XP_017440378.1	>V.angularis	MFVTMDTLFLVKEISASIFIFLVTLLSIRTLFKRRGRKLPPGPRGWPVVGALPLMGSMPHVTLANMAKKYGSVMYLKMGSNNMVVASTPAAARAFLKTLDQNFSNRPPNAGATHLAYDAQDMVFAEYGSRWKLLRKLSNLHMLGGRALDEWGKVREEEMGQMLGSMYECSKRGEAVVVPEMLTYSMANMIGQVILSRRVFESKGSDSNQFKDMVVELMTVAGYFNIGDFIPFLAKLDLQGIEREMKHLHNKFDVLLTNMIQNHVASKHKRKNKPDFLDMVMAHYGEDDAHGDKLSLINVKALLLNLFTAGTDTSSSIIEWSLAEMLKNPSIMKKAHEEMDKVIGRERRLKESDIPNLPYFQAICKETYRKHPSTPLNLPRISKQPCQVNGFYIPENTRL…
Angiosperm	Fabid	Fabales	Mungbean; yellow or purple flowers	Vigna radiata		XP_014517065.2	>V.radiata	MDTLFLVKEISASILIFLVTLLSIRTLFKRRGRKLPPGPRGWPVVGALPLMGSMPHVTLANMAKKYGSVMYLKMGSNNMVVASTPAAARAFLKTLDQNFSNRPPNAGATHLAYDAQDMVFAEYGSRWKLLRKLSNLHMLGGKALDEWGKVREEEMGQMLGSMYECSKKGEAVVVPEMLTYSMANMIGQVILSRRVFETKGSDSNQFKDMVVELMTVAGYFNIGDFIPFLAKLDLQGIQRGMKHLHNKFDVLLTNMIQDHVASKHKRTNKPDFLDMVMAHYGGEHDAHGDKLSLINVKALLLNLFTAGTDTSSSIIEWSLAEMLKNPSIMKKAHEEMDKVIGRERRLKESDIANLPYFQAICKETYRKHPSTPLNLPRISNQPCQVNGFYIPENTRLSVN…
Angiosperm	Fabid	Fabales	Cowpea; purple flowers	Vigna unguiculata (v1.2)	Vigun06g023200		>V.unguiculata	METLFLVREIGASILIFLVTLLSIRTVLRRRERKLPPGPRGWPVVGALPLMGSMPHVTLANLAKKYGPVMYLKMGTNNMVVASTPAAARAFLKTLDQNFSNRPPNAGATHLAYDAQDMVFAEYGSRWKLLRKLSNLHMLGGKALDEWGKVREEEMGQMLSTMYECSKKGEAVVVPEILTYAMANMIGQVILSRRVFETKGSDSNQFKDMVVELMTVAGYFNIGDFIPFLAKLDLQGIERGMKQLHKKFDVLLTNMIQDHVASKHKRQNKPDFLDMVMAHYGEHDAHGDKLSLINVKALLLNLFTAGTDTSSSIIEWSLAEMVKNPSIMKKAHEEMDRVIGRERRLKESDIPNLPYFQAICKETYRKHPSTPLNLPRISNKPCQVNGFYIPENTRLSVNI…
Angiosperm	Fabid	Fagales	Pecan; purple tinged flower	Carya illinoinensis (v1.1)	Caril.13G148500		>C.illinoinensis	MAVDIFLIRELVIAIILFLISHFSIRTLLKKSARKLPPGPKGWPVIGALPLLGSMPHVTLAKLSRQYGPVMYLKMGTCNMVVASTPDAARAFLKTLDLNFSNRPPNAGATHLAYDAQDMVFAGYGQRWKLLRKLSNLHMLGGKALEDWAQVRAAELGHMLTAMCESSRQGEPVVVPEMLTYAMANMIGQVILSRRVFVTKGSESNEFKDMVVELMTSAGLFNIGDFIPSIAWMDLQGIERGMKRLHKRFDVLLAKMIEEHSASAHERKGKPDFLDVVMANRDNSAGERLSLTNIKALLLNLFTAGTDTSSSIIEWALAEMLKNPSILRRAHQEMDRVIGKNRRLEEADISKLPYLQAICKETMRKHPSTPLNLPRVSTQACEVNGYYIPKNTRLSVNIW…
Angiosperm	Fabid	Fagales	Common walnut	Juglans regia		XP_035540842.1	>J.regia	MQNPLILVATTASCCNTMALDIFLLRELVTAIFLFLISHFFIRTLLRKSARKLPPGPKGWPVIGALPLLGSMPHVTLAKLSRQYGPVMYLKMGTCNMVVASTPDAARAFLKTLDLNFSNRPPNAGATHLAYGAQDMVFADYGQRWKLLRKLSNLHMLGGKALEDWAQVRAAELGHMLRVMCESSRQGELVVVPEMLTYAMANMIGQVILSRRVFVTKGLESNEFKDMVVELMTSAGFFNIGDFIPSIAWMDLQGIERGMKRLHKRFDVLLTKMIEEHSASAHERKGKPDFLDVVMANRDNVSAGERLSLTNIKALLLNLFTAGTDTSSSIIEWALAEMLKNPSILRRAHEEMDRVIGKNRRLEEADISKLPYLQAICKETMRKHPSTPLNLPRVSTQAC…
Angiosperm	Fabid	Fagales	Valley oak	Quercus lobata		XP_030959345.1	>Q.lobata	MSHTPILLLIVVLLHSPSPHTHTHTHTMALDTFLFRELVAAIVVFFVTRFSIRLLFKNPSRKLPPGPKGWPIVGALPLLGTMPHVALAKMAKQYGPVMYLKMGTCDMVVASTPDAARAFLKTLDINFSNRPPNAGATHLAYDAQDMVFAHYGPRWKLLRKLSNLHMLGGKALDDWAQVRVIELGHMVQAMYESSKQGEPVVVSELLTYAMANMIGQVILSRRVFVTHGEESNEFKDMVVELMTSAGFFNIGDFIPSIAWLDLQGIERGMKKLHKRFDVLLTKMIEEHTASAHERKGKPDFLDVVVANQDNSDGERLNLTNIKALLLNLFTAGTDTSSSIIEWALTEMLKNPSILKRAHDEMDQVIGRNRRLEEADIAKLPYLQAICKETMRKHPSTPLN…
Angiosperm	Lamiid	Gentianales	Cape Periwinkle; purple flower	Catharanthus roseus		CAA09850.1	>C. roseus	MALEKLVLFDFLAAISILILVQKFIQIVFLRSSSRIRLPPGPKGWPIIGALPYLGTMPHSILANMAKKYGPIMYLKLGTNGMVVASTPDAVKAFLRTLDMNFSNRPIDAGATHLAYNAQDMVFAHYGPKWKLLRKLSNLHMLGGKALENWSNVRATELGYMLQAMYESSRKGETVVVPEMLTYAMANMIGQVILSRRVFVTKSLESNEFKDMVVELMTTAGYFNIGDFIPSIAWMDLQGIERGMKRLHKKFDALLTKMLEEHKSSSHKRKEKPDFLDYVLANRDNSEGERLTTTNIKALLLNLFTAGTDTSSSVIEWAISEMLKNPTILKRAQEEMDQVIGRNRRLMESDIPKLPYLQAICKETFRKHPSTPLNLPRIAQKDCQVNGYYIPKGTRLSVN…
Angiosperm	Lamiid	Gentianales	Japanese Gentian; blue flower	Gentiana scabra		BAE86871.1	>G.scabra	MPIKMSPIYATLTLHLAAALFLFFHVQKLVHYLHGKATGHRLPPGPTGWPILGALPLLGNMPHVTFANMAKKYGPVMYLKVGSHGLAIASTPDAAKAFLKTLDLNFANRPPNAGATHLAYNAQDMVFAHYGPKWKLLRKLSNLHMLGGKALENWADVRKTELGYMLKAMFESSQNNEPVMISEMLTYAMANMLSQVILSRRVFNKKGAKSNEFKDMVVELMTSAGYFNIGDFIPSIGWMDLQGIEGGMKRLHKKFDVLLTRLLDDHERTSHERKQKPDFLDFVIANGDNSDGERLNTDNIKALLLNLFTAGTDTSSSIIEWALAELLKNRTLLTRAQDEMDWVIGRDRRLLESDIPNLPYLQAICKETFRKHPSTPLNLPRIASEPCEVNGYYIPKGTR…
Angiosperm	Lamiid	Gentianales	Blue Periwinkle; blue flower	Vinca major		ACZ63205.1	>V.major	MAIVDFLAAFLIFILTQKLIQTLFRRTYRRKLPPGPKGWPVIGALPYLGTMPHTSLAYMAKKYGPVMYLKVGTNNMVVASTPDAARAFLKTLDINFSNRPPNAGATHLAYGAQDMVFAHYGPKWKLLRKLSNLHMLGGKALEDWSNVRISELGHMLETMYESSKKGEAVVVAEMLTYAMANMIGQVVLSRRVFVTKGSDSNEFKDMVVELMTSAGLFNIGDFIPSIAWMDLQGIEGGMKRLHKKFDVLLTKLLEEHKQSSSKRKRKPDLLDYVLANRDNSEGERLTTTNIKALLLNLFSAGTDTSSSIIEWALSEMLRNPSILKRAQQEMDQIIGRNRRLVESDISRLPYLQAICKETFRKHPSTPLNLPRIATEACEVNGYYIPKGTRLSVNIWAIGR…
Gymnosperm		Ginkgoales	Ginkgo	Ginkgo biloba		QOI16734.1	>G.biloba	MDPETLRELLVWGITWAVLYVGFRYVLNSRKKRKLPPGPSGWPLVGSLPLLGPMPHVTLYNLAKKHGPILYLKLGTSAMVVASSPETAKAFLKTLDLNFSNRPGNAGATYLAYDSQDMVWAPYGPRWKMLRKVCNLHLLGGKALDDWQPVREAEMGHMLRLILQHSSRRSNPVVNIPEMLNLSMANMLGQIILSKRVFATEGAEANEFKDMVVELMTSAGLFNIGDFIPSLAWMDLQGIQRNMKKLHKRFDALLTRMIQEHQSSSHLRRSQDFLDIIMSHRENADGDGGRLTDVHIKSLLLNLFTAGTDTSSSIIEWAVAELIHNPEIAKRAQREMDTVIGRERKLKESDIANLPYLVAICKETFRKHPSTPLSLPRVADQDCLVDGYFIPKDTKLMVN…
Angiosperm	Lamiid	Lamiales	Kelloggs Snapdragon; purple flower	Antirrhinum kelloggii		BAJ16329.1	>A.kelloggii-2	MQIIIPVLLKELTVAALLYVFTNILIRSLLTRPRHRLPPGPRGFPVVGALPLLGSMPHVALAKMSKTYGPVIYLKVGAHGMAVASTPESAKAFLKTLDTNFSNRPPNAGATHLAYNSQDMVFAAYGPRWRLLRKLSNLHMLGTKALDDWANVRVSEVGYMLEDMHGASGRGKVVGVPGMLVYAMANMIGQVILSRRVFVTREEELNEFKDMVVELMTSAGYFNIGDFIPSFAWMDLQGIEKGMKGLHKKFDDLISRMLKEHLASAHIRKEKPDFLDVILANRDTLEGERLTTSNIKALLLNLFTAGTDTSSSTIEWALAEMIKNPAILKKAHDEMDQVVGWNRRLMESDIPKLPYLQAICKESFRKHPSTPLNLPRISSQACTVNGYYIPKNTRLNVNI…
Angiosperm	Lamiid	Lamiales	Kelloggs Snapdragon; purple flower	Antirrihinum kelloggii		BAJ16328.1	>A.kelloggii-1	MQIIIPVLLKELTVAALLYVFTNILIRSLLTRPCHRLPPGPRGFPVVGALPLLGSMPHVALAKMSKTYGPVIYLKVGAHGMAVASTPESAKAFLKTLDTNFSNRPPNAGATHLAYNSQDMVFAAYGPRWRLLRKLSNLHMLGTKALDDWANVRVSEVGYMLEDMHGASGRGEAVGVPGMLVYAMANMIGQVILSRRVFVTRGEELNEFKDMVVELMTSAGYFNIGDFIPSFAWMDLQGIEKGMKGLHKKFDDLISRMLEEHLASAHIRKEKPDFLDVILANRDTLEGERLTTSNIKALLLNLFTAGTDTSSSTIEWALAEMIKNPAILKKAHDEMDQVVGRNRRLMESDIPKLPYLQAICKESFRKHPSTPLNLPRISSQACTVNGYYIPKNTRLNVNI…
Angiosperm	Lamiid	Lamiales	Garden vervain; flowers purples or reds	Glandularia x hybrida		AAT34974.1	>Gxhybrida	MTFSELINILFWDLTAAILLYVALILVCSLYSKPSTVSRNLPPGPKGFPVVGALPLLGTMPHIALAKMAKTYGPVMYLKVGTWGMAVASTPDAARAFLKTLDTTFSDRPPNAGATLLAYNAQDMVFAHYGPRWRLLRKLSNLHMLGAKALEDWADVRSSEVGHMLQAMLTSSLRHEAVALPEMLIYSMANMIGQVILSRRVFETKGKEVNEFKDMVVELMTSAGYFNIGDFIPALAWMDLQGIEKGMKSLHKKFDDLIGRMLDKHLESAHKRNAKPDFLDVILANRHNSEGESLTTTNIKALLLNLFTAGTDTSSSTIEWALAEMIKNPTILKTAHNEMDRVIGRDRRLLESDLPKLPYLQAICKEAYRKHPSTPLNLPRISSQPCIVNGYYIPENTRL…
Angiosperm	Lamiid	Lamiales	Mountain Blue Penstemon; purple, blue flowers	Penstemon laetus		AIX10136.1	>P.laetus	MHKNPDAIFFLKELIAAALIYILTHILIRSILSKTTESRGRQLPPGPRGFPVVGALPLLGDMPHVALAKMAKIYGPVMYLKVGTWGMVVASTPESAKAFLKTLDTNFSNRPPNAGATHLAYNSQDMVFAESGPRWRLLRKLSNLHMLGSKALDDWADVRVSEVGYMLETMHQASGAVVVPEMLVYAMANMIGQVILSRRVFVSKGKEVNEFKDMVVELMTTAGYFNIGDFIPCLAWMDLQGIEKGMKVLHKKFDDLIGRMLDEHLASSHKRKDKPDFLDVIMANRDNYSQGESLNTSNIKALLLNLFTAGTDTSSSIIEWALSEMMKNPAILNRAHNEMDRVIGRNRRLKESDIPKLPYFQAICKETFRKHPSTPLNLPRISSDACVVNGYYIPKNTRL…
Angiosperm	Lamiid	Lamiales	Owens Valley Penstemon; purple flowers	Penstemon patens		AIX10139.1	>P.patens	MHKNPDAIFFLKELIAAALIYILTHILIRSIFSKTTASRGHQLPPGPRGFPVVGALPLLGDMPHVALAKMAKIYGPVMYLKVGTWGMVVASTPESAKAFLKTLDTNFSNRPPNAGATHLAYNSQDMVFAENGPRWRLLRKLSNLHMLGSKALDDWADVRVSEVGYMLEAMHQASGAVVVPEMLVYAMANMIGQVILSRRVFVSKGKEVNEFKDMVVELMTTAGYFNIGDFIPCLAWMDLQGIEKGMKVLHKKFDDLIGRTLDEHLASSHKRKDKPDFLDVIMANRDNYSHGESLNTSNIKALLLNLFTAGTDTSSSIIEWALSEMMKNPAILNRAHDEMDRVIGRNRRLTESDIPKLPYFQAICKETLRKHPSTPLNLPRISSDACVVNGYYIPKNTRL…
Angiosperm	Lamiid	Lamiales	Red sage; purple flowers	Salvia miltiorrhiza		AWX67419.1	>S.miltiorrhiza	MQGEECILLIARGVIVAALLYALIRLLISRSSTTIDRHRLPPGPRGFPVVGSLPSLGDMPHVALAKMAKIYGPIMYLKMGTLGMVVASTPDSARAFLKAQDTNFSNRPPNAGATILAYNRQDMVFARYGPKWRLLRKLSSLHMLGSKALEGWADVRSTEVGHMLEAMHEVSRRGEAVALPEMLVYAMANMIGQVILSRRVFVSKGKEVNEFREMVVELMTSAGYFNIGDFIPWLAWMDLQGIERGMKKLHSKWDKLIGNMLNEHLKSTHVRKAKPDLLDSLLANRDGDHEEEIKLSTTDIKALLLNLFTAGTDTSSSEVEWALAEMMKNPSIQKRAHEEMDAVIGRERRLLESDIPKLAYLKAICKEAYRKHPSTPLNLPRISSEACVVDGYHIPKDTR…
Angiosperm		Liliales	Glory lily; purple and red flowers	Gloriosa superba		QLI49053.1	>G.superba	MVVVVLLLFSASLCLLLHLLLRRRPSRLPLPPGPRGFPVLGSLPLIGPKPHEDLARLAKRYGPLMYLKIGTHGAVIASSPAAARGFLKTADANFANRPPLSSVREITYGYQDVVFSTYGPRWKLLRKLCVTHMLGGRALADLSPIRRDEVGVLLRSLRDSSSKTPVVVPDALMSTMANIMGRVVMSRRIYDESWEFKDMMQDLLTHSGFFNPGDLIPVVGWMDLQGIQKEVHRVHQRFDAMITQLLADHAACVHERKGRPDFIDLVMENRRGSDGETASDANVKGLILNLFTAGTDPSKVVMEWALAEMISNPEIMRRVQSEMDQLIGKDRRLEETDLPSLHYLQAVCRESFRKHPPTPLGLPHCSSEPCEVEGYYIPANTHLFVNLWAMGRNPEVWDE…
Angiosperm	Fabid	Malpighiales	Poinsettia	Euphorbia pulcherrima		AUV64096.1	>E.pulcherrima	MAGLDTFPLHQLCISILLFLMTRLFILSLIKKQYPRRSSLPLPPGPNGWPLVGVLPLLGSMPHVKLAELAKKYGPVMFLKMGTSIMVVASTPAAAKAFLKTLDLNFSNRPPNAGATLLAYNAQDLAFAEYGPRWKLLRKLSNLHMLGGKAIEDWAHVRACELGHMLRAMCDASDRNEPIVVADMLSYGVANMIGQVILSRRVFAMKGSESNEFKDMVVELMTSAGYFNVGDFIPAIGWMDLQGIEKGMKGLHKKFDVLLTKMIDEHTATANLREGKPDFLDVVMANVKDSEGGENLTITHIKALLLDLFTAGTDTSSSIIEWALSEMLRNPSILKRAQDEMDKVIGRDRQLLESDIPELPYLQAICKETYRKHPSTPLNLPRISQEACEVNGYYIPKNT…
Angiosperm	Fabid	Malpighiales	Rubber tree	Hevea brasiliensis		XP_021664632.1	>H.brasiliensis	MALDTLLLRELAVASVLFFITHIFIRSLLRKSSRPLPPGPKGWPVIGALPLLGTMPHVTLAKMAKKYGPVMYLKMGTCNMVVASTPDAARAFLKTLDLNFSNRPPNAGATHLAYNAQDMVFADYGPRWKLLRKLSNLHMLGGKALEDWGQVRSAELGHMLRAMCEASQRNEPVVVPEMLTYAMANMIGQIILSRRVFVTKGSESNEFKDMVVELMTSAGFFNIGDFIPSIAWMDLQGIERGMKKLHKKFDALLTKMMEDHMATTHLRKGKPDFLDVVMANRENSDGERLSITNIKALLLNLFTAGTDTSSSIIEWSLAEMIKNPNIMKRAHDEMDQVIGRNRRLEESDIPKLPYLQAICKETFRKHPSTPLNLPRVSSKACEVNGYYIPKNTRLSVNIW…
Angiosperm	Fabid	Malpighiales	Jatropha curcas; ripe fruit purple to black	Jatropha curcas		XP_012065863.1	>J.curcas	MALNTLLLLLLLREVAISSILFFITRIFIHSLLKKPSRRLPPGPKGWPVIGALPLLGTMPHVTLAKMSKKYGPVMYLKMGTCNMVVASTPDAARAFLKTLDLNFSNRPPNAGATHLAYNAQDMVFADYGPRWKLLRKLSNLHMLGGKALEDWENVRAVELGQMLRAMCDASQRNEPVVVPEMLTYAMANMIGQIILSRRVFVTKGSESNEFKDMVVELMTSAGFFNIGDFIPSIAWMDLQGIERGMKKLHKKFDVLLTKMIEEHMATTHLRKGKPDFLDVIMATRENSDGERLSITNIKALLLNLFTAGTDTSSSIIEWSLAEMLKNPNILKRAHDEMDQVIGRNRRLQESDLLKLPYLRSICKETFRKHPSTPLNLPRVSTQACEVNGYYIPKNTRLS…
Angiosperm	Fabid	Malpighiales	Cassava; red or yellowish flowers	Manihot esculenta (v7.1)	Manes.01G178000		>M.esculenta	MALVQELALASFLFLITHLFIRSLLRKPSRPLPPGPKGWPLIGALPLLGTMPHATLATMAKKYGPVMYLKMGTCNMAVASTPDAARAFLKTLDLNFSNRPPNAGATHLAYDAQDMVFADYGPRWKLLRKLSNLHMLGGKALEEWAQVRSVELGHMLRAMCEASQKNEAVVVPEMLTFAMANMIGQVILSRRVFVSKGSESNEFKDMVVELMTSAGLFNIGDFIPSIGWMDLQGIERGMKKLHKKFDVLLTKMMEEHMATTNQRKGKPDFLDVIMANRENSDGERLSITNIKALLLNLFTAGTDTSSSIIEWALSEMLKNPKILKRTHDEMDQVIGRSRRLEESDIPKLPYLQAICKETFRKHPSTPLNLPRVSTVACEVNGYYIPKNTRLSVNIWAIGR…
Angiosperm	Fabid	Malpighiales	Eastern cottonwood	Populus deltoides WV94 (v2.1)	Podel.01G291600		>P.deltoides-1g	MDVDPVLLGKLTLAALLFFISYQFTGSFIRKLLHRYPPGPRGWPIIGAIPLLGDMPHVTLAKMAKKYGPVMYLKMGTCDMVVASTPDAARAFLKILDLNFSNRPIDGGPTHLAYNAQDMVFADYGPRWKLLRKLSNLHMLGGKALEDWAPVRVTELGHMLRAMCEASRKRDPVVVPEMLTYAMANMIGQIILSRRVFVTKGSESNEFKDMVVELMTSAGFFNIGDFIPSVAWMDLQGIERGMKKLHRRFDVLLTKMIEDHSATSHERKGKPDFLDVLMANQENSDGARLSLTNIKALLLDLFTAGTDTSSSVIEWALAEMLKNQSILKRAQEEMDQVIGRNRRLVESDIPKLPYLQAVCKETFRKHPSTPLNLPRIADQACEVNGYHIPKGARLSVNIW…
Angiosperm	Fabid	Malpighiales	Eastern cottonwood	Populus deltoides WV94 (v2.1)	Podel.09G071100		>P.deltoides-9g	MALNMVLLWELTMAALFFFINYLLTRCLIRKLSTRQLPPGPRGWPIIGAIPVLGAMPHAALAKMAKKYGPVMYLKMGTSNMVVASTPDAARAFLKTLDLNFSNRPPNAGATHLAYNAQDMVFADYGPRWKLLRKLSNLHMLGGKALEDWAHVRVTELGHMLRAICEASRKGEPVVVPEMLTYAMANMIGQIILSRRVFVTKGSESNEFKDMVVELMTSAGLFNVGDFIPSVAWMDLQGIERGMKRLHRRFDVLLTKMLEEHIATAHERKGKPDFLDVLMANQENLDGEKLSFTNIKALLLNLFTAGTDTSSSIIEWSLAEMLKNPRILKQAQDEMDQVIGRNRRLEESDIPKLPYLQAICKETFRKHPSTPLNLPRIADQACEVNGYYIPKGTRLSVNI…
Angiosperm	Fabid	Malpighiales	Black cottonwood	Populus trichocarpa (v4.1)	Potri.001G274600		>P.trichocarpa-1g	MDVDPVLPGKLTLAALLFFISYQFTGSFIRKLLHRYPPGPRGWPIIGAIPLLGDMPHVTLAKMAKKHGPVMYLKMGTRDMVVASNPDAARAFLKTLDLNFSNRPIDGGPTHLAYNAQDMVFADYGPRWKLLRKLSNLHMLGGKALEDWAPVRVTELGHMLRAMCEASRKGDHVVVPEMLTYAMANMIGQIILSRRVFVTKGSESNEFKDMVVELMTSAGFFNIGDFIPSVAWMDLQGIERGMKKLHRRFDVLLTKMIEDHSATSHERKGKPDFLDVLMANQENSDGARLCLTNIKALLLDLFTAGTDTSSSVIEWALAEMLKNQSILKMAQEEMDQVIGRNRRLVESDIPKLPYLQAVCKETFRKHPSTPLNLPRIADQACEVNGYYIPKGARLSVNIW…
Angiosperm	Fabid	Malpighiales	Black cottonwood	Populus trichocarpa (v4.1)	Potri.009G069100		>P.trichocarpa-9g	MALNMVLLWELTMAALFFFINYLLTRCLIRKLSTRQLPPGPRGWPIIGAIPVLGAMPHAALAKMAKQYGPVMYLKMGTCNMVVASTPDAARAFLKTLDLNFSNRPPNAGATHLAYNAQDMVFADYGPRWKLLRKLSNLHMLGGKALEDWAHVRVSELGHMLRAMCEASRKGEPVVVPEMLTYAMANMIGQIILSRRVFVTKGSESNEFKDMVVELMTSAGLFNVGDYIPSVAWMDLQGIERGMKRLHRRFDVLLTKMMEEHIATAHERKGKPDFLDVLMANQENLDGEKLSFTNIKALLLNLFTAGTDTSSSIIEWSLAEMLKNPRILKQAQDEMDQVIGRNRRLEESDIPKLPYLQAICKETFRKHPSTPLNLPRIADQACEVNGYYIPKGTRLSVNI…
Angiosperm	Fabid	Malpighiales	Purple Willow	Salix purpurea (v5.1)	Sapur.009G053600		>S.purpurea	MALNLVLLRELTVAALFFIINYLFTRYLTRKFSRQLPPGPRGWPIIGAIPLLGAMPHVTLAKMARKYGPVMYLKMGTCNMVVASTPDAARAFLKTLDLNFSNRPPNAGATHLAYNSQDMVFADHGPKWKLLRKLSNLHMLGGKALDDWAHVRVSELGHMLRAMCECSRKGEPAVVPEMLTYAMANMIGQILLSRRVFVTQGSESNEFKDMVVELMTSAGIFNIGDFIPSVAWLDLQGIERGMKKLHLKFDVLLTKMLEEHKASAHERKGKQDFLDVLLANQENVAGEKLSYTNIKALLLNLFTAGTDTSSSIIEWAMAEMMKNPHILKQAQDEMDRVIGRNRRLEESDIPKLPYLQAICKETFRKHPSTPLNLPRIADQACEVNGFYIPKGTRLSVNIW…
Angiosperm	Malvid	Malvales	Durian tree; white and red flowers	Durio zibethinus		XP_022756700.1	>D.zibethinus	MALDISLLRELIAATILFFVTRYFIRSLLKKSKQKLPPGPRGWPVVGALPLLGSMPHVTLAKLAKKYGPVMYLKMGTCSMVVASTPDAARAFLKTLDLNFSNRPADAGATHLAYNSQDMVFADYGPRWKLLRKLSNLHMLGGKALEDWSQVRAVELGHMLRAMCESSRKGEPVVVPEMLTYAMANMIGQVILSRRVFVTKGSESNEFKDMVVELMTSAGIFSIGDFIPSIAWMDLQGIARKMKELHKRWDVLLTKMMVEHAATAHERKGKPDFLDLIMANRENSDEEKLSLTNVKALLLNLFTAGTDTSSSIIEWALAEIMKNPKILKKAHDEMDKVIGRNRRLEESDIPKLPYLQAICKETFRRHPSTPLNLPRVSTQACEINGYYIPKNTRLSVNIW…
Angiosperm	Malvid	Malvales	AD Genome Tetraploid Cotton; Pima Cotton; yellow, white flowers	Gossypium barbadense (v1.1)	Gobar.A07G132100		>G.barbadense-A7g-1	MPSFDTILLRDLVAAAFLFFITRYFIRRILSNPKRILPPGPNGWPVVGALPLLGSMPHVELAKLAKKYGPVMYLKMGTCNMVVASTPDAARAFLKTLDLNFSNRPSNAGATHIAYDSQDMVFAEYGPRWKLLRKLSNLHMLGGRALEDWSQVRAVELGHMLRAMCESSRKGEPVVVPEMLTYAMANMIGQVILSRRVFVTKGSESNEFKDMVVELMTSAGLFNIGDFIPSIAWMDLQGIEGEMKKLHKRWDVLLTKMMKEHEETAYERKGKPDFLDIIMDNRENSAGERLSLTNVKALLLNLFTAGTDTSSSIIEWALAEILKNPKILNKAHEEMDKVIGRNRRLEESDVLKLPYLQAICKETFRKHPSTPLNLPRVSTQPCEINGYYIPKNTRLSVNI…
Angiosperm	Malvid	Malvales	AD Genome Tetraploid Cotton; Pima Cotton; yellow, white flowers	Gossypium barbadense (v1.1)	Gobar.A07G132300		>G.barbadense-A7g-2	MPSFDTILLRDLVAAACLFFITRYFIRRLLSNPKRTLPPGPKGWPVVGALPLLGSMPHVELAKLAKKYGPVMYLKMGTCNMVVASTPDTARAFLKTLDLNFSNRPSNAGATHIAYNSQDMVFAEYGPRWKLLRKLSNLHMLGGKALEDWSQVRAVELGHMLRAMWESSRKGEPVVVPEMLTYAMANMIGQVILSRRVFVTKGSESNEFKDMVVELMTSAGLFNIGDFIPSIAWMDLQGIEGEMKKLHKRWDVLLTKMMKEHEETAYERKGKPDFLDIIMENRENSAGERLSLTNVKALLLNLFTAGTDTSSSIIEWALAEILKNPKILNKAHEEMDKVIGRNRRLEESDIPKLPYLQAICKETFRKHPSTPLNLPRVSTQPCEINGYYIPKNTRLSVNI…
Angiosperm	Malvid	Malvales	AD Genome Tetraploid Cotton; Pima Cotton; yellow, white flowers	Gossypium barbadense (v1.1)	Gobar.D07G133900		>G.barbadense-D7g	MPSFDTILLRDLVAAACLFFITRYFIRRLLSNPKRTLPPGPKGWPIVGALPLLGSMPHVELAKLAKKYGPVMYLKMGTCNMVVASTPDAARAFLKTLDLNFSNRPSNAGATHIAYNSQDMVFAEYGPRWKLLRKLSNLHMLGGKALEDWSQVRAVELGHMLRAMCESSRKGEPVVVPEMLTYAMANMIGQVILSRRVFVTKGSESNEFKDMVVELMTSAGLFNVGDFIPSIAWMDLQGIEGEMKKLHNRWDVLLTKMMKEHEETAYERKGKPDFLDIIMDNRENSAGERLSLTNVKALLLNLFTAGTDTSSSIIEWALAEILKNPKILNKAHEEMDKVIGRNRRLEESDIPKLPYLQAICKETFRKHPSTPLNLPRVSTQACEINGYYIPKNTRLSVNI…
Angiosperm	Malvid	Malvales	AD Genome Tetraploid Cotton; Darwin's Cotton; yellow flower	Gossypium darwinii (v1.1)	Godar.A07G141100		>G.darwini-A7g-1	MPSFDTILLRDLVAAAFLFFITRYFIRRLLSNPKRILPPGPNGWPVVGALPLLGSMPHVELAKLAKKYGPVMYLKMGTCNMVVASTPDAARAFLKTLDLNFSNRPSNAGATHIAYDSQDMVFAEYGPRWKLLRKLSNLHMLGGRALEDWSQVRAVELGHMLRAMCESSRKGEPVVVPEMLTYAMANMIGQVILSRRVFVTKGSESNEFKDMVVELMTSAGLFNIGDFIPSIAWMDLQGIEGEMKKLHKRWDVLLTKMMKEHEETAYERKGKPDFLDIIMDNRENSAGERLSLTNVKALLLNLFTAGTDTSSSIIEWALAEILKNPKILNRAHEEMDKVIGRNRRLEESDVLKLPYLQAICKETFRKHPSTPLNLPRVSTQPCEINGYYIPKNTRLSVNI…
Angiosperm	Malvid	Malvales	AD Genome Tetraploid Cotton; Darwin's Cotton; yellow flower	Gossypium darwinii (v1.1)	Godar.A07G141200		>G.darwini-A7g-2	MPSFDTILLRDLVAAACLFFITRYFIRRLLSNPKRTLPPGPKGWPVVGALPLLGSMPHVELAKLAKKYGPVMYLKMGTCNMVVASTPDTARAFLKTLDLNFSNRPSNAGATHIAYNSQDMVFAEYGPRWKLLRKLSNLHMLGGKALEDWSQVRAVELGHMLRAMWESSRKGEPVVVPEMLTYAMANMIGQVILSRRVFVTKGSESNEFKDMVVELMTSAGLFNIGDFIPSIAWMDLQGIEGEMKKLHKRWDVLLTKMMKEHEETAYERKGKPDFLDIIMENRENSAGERLSLTNVKALLLNLFTAGTDTSSSIIEWALAEILKNPKILNKAHEEMDKVIGRNRRLEESDIPKLPYLQAICKETFRKHPSTPLNLPRVSTQPCEINGYYIPKNTRLSVNI…
Angiosperm	Malvid	Malvales	AD Genome Tetraploid Cotton; Darwin's Cotton; yellow flower	Gossypium darwinii (v1.1)	Godar.D07G142200		>G.darwini-D7g	MPSFDTILLRDLVAAACLFFITRYFIRRLLSNPKRTLPPGPKGWPIVGALPLLGSMPHVELAKLAKKYGPVMYLKMGTCNMVVASTPDAARAFLKTLDLNFSNRPSNAGATHIAYNSQDMVFAEYGPRWKLLRKLSNLHMLGGKALEDWSQVRAVELGHMLRAMCESSRKGEPVVVPEMLTYAMANMIGQVILSRRVFVTKGSESNEFKDMVVELMTSAGLFNIGDFIPSIAWMDLQGIEGEMKKLHNRWDVLLTKMMKEHEETAYERKGKPDFLDIIMDNRENSAGERLSLTNVKALLLNLFTAGTDTSSSIIEWALAEILKNPKILNKAHEEMDKVIGRNRRLEESDIPKLPYLQAICKETFRKHPSTPLNLPRVSTQACEINGYYIPKNTRLSVNI…
Angiosperm	Malvid	Malvales	AD Genome Tetraploid Cotton; Upland Cotton; white flower	Gossypium hirsutum (v2.1)	Gohir.A07G120900		>G.hirsutum-A7g	MPSFDTILLRDLVAAACLFFITRYFIRRLLSNPKRTLPPGPKGWPVVGALPLLGSMPHVELAKLAKKYGPVMYLKMGTCNMVVASTPDTARAFLKTLDLNFSNRPSNAGATHIAYNSQDMVFAEYGPRWKLLRKLSNLHMLGGKALEDWSQVRAVELGHMLRAMWESSRKGEPVVVPEMLTYAMANMIGQVILSRRVFVTKGSESNEFKDMVVELMTSAGLFNIGDFIPSIAWMDLQGIEGEMKKLHKRWDVLLTKMMKEHEETAYERKGKPDFLDIIMENRENSAGERLSLTNVKALLLNLFTAGTDTSSSIIEWALAEILKNPKILNKAHEEMDKVIGRNRRLEESDIPKLPYLQAICKETFRKHPSTPLNLPRVSTQPCEINGYYIPKNTRLSVNI…
Angiosperm	Malvid	Malvales	AD Genome Tetraploid Cotton; Upland Cotton; white flower	Gossypium hirsutum (v2.1)	Gohir.D07G125100		>G.hirsutum-D7g	MPSFDTILLRDLVAAACLFFITRYFIRRLLSNPKRTLPPGPKGWPIVGALPLLGSMPHVELAKLAKKYGPVMYLKMGTCNMVVASTPDAARAFLKTLDLNFSNRPSNAGATHIAYNSQDMVFAEYGPRWKLLRKLSNLHMLGGKALEDWSQVRAVELGHMLRAMCESSRKGEPVVVPEMLTYAMANMIGQVILSRRVFVTKGSESNEFKDMVVELMTSAGLFNIGDFIPSIAWMDLQGIEGEMKKLHNRWDVLLTKMMKEHEETAYERKGKPDFLDIIMDNRENSAGERLSLTNVKALLLNLFTAGTDTSSSIIEWALAEILKNPKILNKAHEEMDKVIGRNRRLEESDIPKLPYLQAICKETFRKHPSTPLNLPRVSTQACEINGYYIPKNTRLSVNI…
Angiosperm	Malvid	Malvales	AD Genome Wild Tetraploid Cotton; yellow flower	Gossypium mustelinum (v1.1)	Gomus.A07G133600		>G.mustelinum-A7g	MPSFDTILLRDLVAAACLFFITRYFIRRLLSNPKRTLPPGPKGWPVVGALPLLGSMPHVELAKLAKKYGPVMYLKMGTCNMVVASTPDAARAFLKTLDLNFSNRPSNAGATHIAYNSQDMVFAEYGPRWKLLRKLSNLHMLGGKALEDWSQVRAVELGHMLRAMCESSRKGEPVVVPEMLTYAMANMIGQVILSRRVFVTKGSESNEFKDMVVELMTSAGLFNIGDFIPSIAWMDLQGIEGEMKKLHKRWDVLLTKMMKEHEETAYERKGKPDFLDIIMENRENSAGERLSLTNVKALLLNLFTAGTDTSSSIIEWALAEILKNPKILNKAHEEMDKVIGRNRRLEESDIPKLPYLQAICKETFRKHPSTPLNLPRVSTQPCEINGYYIPKNTRLSVNI…
Angiosperm	Malvid	Malvales	AD Genome Wild Tetraploid Cotton; yellow flower	Gossypium mustelinum (v1.1)	Gomus.D07G137200		>G.mustelinum-D7g	MPSFDTILLRDLVAAACLFFITRYFIRRLLSNPKRTLPPGPKGWPIVGALPLLGSMPHVELAKLAKKYGPVMYLKMGTCNMVVASTPDAARAFLKTLDLNFSNRPSNAGATHIAYNSQDMVFAEYGPRWKLLRKLSNLHMLGGKALEDWSQVRAVELGHMLRAMCESSRKGEPVVVPEMLTYAMANMIGQVILSRRVFVTKGSESNEFKDMVVELMTSAGLFNIGDFIPSIAWMDLQGIEGEMKKLHNRWDVLLTKMMKEHEETAYERKGKPDFLDIIMDNRENSAGERLSLTNVKALLLNLFTAGTDTSSSIIEWALAEILKNPKILNKAHEEMDKVIGRNRRLEESDIPKLPYLQAICKETFRKHPSTPLNLPRVSTQACEINGYYIPKNTRLSVNI…
Angiosperm	Malvid	Malvales	D-Genome Diploid Cotton	Gossypium raimondii (v2.1)	Gorai.001G134900		>G.raimondii-1G	MPSFDTILLRDLVAAACLFFITRYFIRRLLSNPKRTLPPGPKGWPIVGALPLLGSMPHVELAKLAKKYGPVMYLKMGTCNMVVASTPDAARAFLKTLDLNFSNRPSNAGATHIAYNSQDMVFAEYGPRWKLLRKLSNLHMLGGKALEDWSQVRAVELGHMLRAMCESSRKGEPVVVPEMLTYAMANMIGQVILSRRVFVTKGSESNEFKDMVVELMTSAGLFNIGDFIPSIAWMDLQGIEGEMKKLHNRWDVLLTKMMKEHEETAYERKGKPDFLDIIMDNRENSAGERLSLTNVKALLLNLFTAGTDTSSSIIEWALAEILKNPKILNKAHEEMDKVIGRNRRLEESDIPKLPYLQAICKETFRKHPSTPLNLPRVSTQACEINGYYIPKNTRLSVNI…
Angiosperm	Malvid	Malvales	AD Genome Tetraploid Cotton; yellow flower	Gossypium tomentosum (v1.1)	Gotom.A07G140800		>G.tomentosum-A7g-1	MPSFDTILLRDLVAAAFLFFITRYFIRRLLSNPKRILPPGPKGWPVVGALPLLGSMPHVELAKLAKKYGPVMYLKMGTCNMVVASTPDAARAFLKTLDLNFSNRPSNAGATHIAYDSQDMVFAEYGPRWKLLRKLSNLHMLGGRALEDWSQVRAVELGHMLRAMCESSRKGEPVVVPEMLTYAMANMIGQVILSRRVFVTKGSESNEFKDMVVELMTSAGLFNIGDFIPSIAWMDLQGIEGEMKKLHKRWDVLLTKMMKEHEETAYERKGKPDFLDIIMDNRENSAGERLSLTNVKALLLNLFTAGTDTSSSIIEWALAEILKNPKILNKAHEEMDKVIGRNRRLEESDVLKLPYLQAICKETFRKHPSTPLNLPRVSTQPCEINGYYIPKNTRLSVNI…
Angiosperm	Malvid	Malvales	AD Genome Tetraploid Cotton; yellow flower	Gossypium tomentosum (v1.1)	Gotom.A07G141000		>G.tomentosum-A7g-2	MPSFDTILLRDLVAAACLFFITRYFIRRLLSNPKRTLPPGPKGWPVVGALPLLGSMPHVELAKLAKKYGPVMYLKMGTCNMVVASTPDTARAFLKTLDLNFSNRPSNAGATHIAYNSQDMVFAEYGPRWKLLRKLSNLHMLGGKALEDWSQVRAVELGHMLRAMWESSRKGEPVVVPEMLTYAMANMIGQVILSRRVFVTKGSESNEFKDMVVELMTSAGLFNIGDFIPSIAWMDLQGIEGEMKKLHKRWDVLLTKMMKEHEETAYERKGKPDFLDIIMENRENSAGERLSLTNVKALLLNLFTAGTDTSSSIIEWALAEILKNPKILNKAHEEMDKVIGRNRRLEESDIPKLPYLQAICKETFRKHPSTPLNLPRVSTQPCEINGYYIPKNTRLSVNI…
Angiosperm	Malvid	Malvales	AD Genome Tetraploid Cotton; yellow flower	Gossypium tomentosum (v1.1)	Gotom.D07G140800		>G.tomentosum-D7g	MPSFDTILLRDLVAAACLFFITRYFIRRLLSNPKRTLPPGPKGWPIVGALPLFGSMPHVELAKLAKKYGPVMYLKMGTCNMVVASTPDAARAFLKTLDLNFSNRPSNAGATHIAYNSQDMVFAEYGPRWKLLRKLSNLHMLGGKALEDWSQVRAVELGHMLRAMCESSRKGEPVVVPEMLTYAMANMIGQVILSRRVFVTKGSESNEFKDMVVELMTSAGLFNIGDFIPSIAWMDLQGIEGEMKKLHNRWDVLLTKMMKEHEETAYERKGKPDFLDIIMDNRENSAGERLSLTNVKALLLNLFTAGTDTSSSIIEWALAEILKNPKILNKAHEEMDKVIGRNRRLEESDIPKLPYLQAICKETFRKHPSTPLNLPRVSTQACEINGYYIPKNTRLSVNI…
Angiosperm	Malvid	Malvales	Wild Colombian cocoa chocolate tree; dried fruit purple	Herrania umbratica		XP_021278962.1	>H.umbratica	MALDTLLLRELTAAAILFFITRYFIRSLLRKSTRTLPPGPKGWPVVGALPLLGSMPHVTLAKLAKKYGPLMYLKMGTCNMVVASTPDAARAFLKALDLNFSNRPANAGATHLAYNSQDMVFADYGPRWKLLRKLSNLHMLGGQALEDWAQVRAVELGHMLLAMCESSQKGEPVVVPEMLTYAMANMIGQVILSRRVFVTKGSESNEFKDMVVELMTSAGFFNIGDFIPSIAWMDLQGIEREMKKLHKRWDVLLTKMMEEHAVTAHERKSKPDFLDIIMDNRENSEGEKLSLTNVKALLLNLFTAGTDTSSSIIEWALAEIMKNSTILKKAHDEMDKVIGRNRRLRESDIPKLAYFQAICKETFRKHPSTPLNLPRVSSQACEINGYYIPRNTRLSVNIW…
Angiosperm	Malvid	Malvales	Hibiscus; flowers multiple color including purple	Hibiscus syriacus		XP_038991962.1	>H.syriacus	MPPLDSLFLQDFLAAIFLFFITRYFVRSLVRKRKRKLPPGPKGWPVVGALPLLGSMPHVTLAQLAKKYGPVMYLKMGTCNMVVASTPDAARAFLKTLDLNFSNRPPNAGATHLAYNSQDMVFADYGPRWKLLRKLSNLHMLGGKALEDWSQIRALELGHMVRVMYESSQKREAVVVPEMLTYAMANMIGQVILGRRVFETKGSESNEFKDMVVELMTSAGIFNIGDFIPSIAWMDLQGIEGKMMKLHKRWDALLTKMMEEHAETAHNRKGKPDFLDILMDNTGNPDGEELSLVNVKALLLNLFTAGTDTSSSIIEWALAEMMKNPEVLKKAHEEMDEVVGRNRMLEESDIPKLTYLRAICKETFRKHPSTPLNLPRVSIQACEVNGYYIPKDTRLSVNI…
Angiosperm	Malvid	Malvales	Cacao; chocalate; white flower	Theobroma cacao (v2.1)	Thecc.09G247100		>T.cacao	MALDTLLLRELTAAAILFFITRYFIRSLLRKSTKTLPPGPKGWPAVGALPLLGSMPHVTLAKLAKKYGPVMYLKMGTCSMVVASTPDAARAFLKTLDLNFSNRPANAGATHLAYNSQDMVFADYGPRWKLLRKLSNLHMLGGKALEDWAQVRTVELGHMLRAMCESSQKGEPVVVPEMLTYAMANMIGQVILSRRVFVTKGSESNEFKDMVVELMTSAGFFNIGDFIPSIAWMDLQGIEREMKKLHKRWDVLLTKMMKEHAATAHERKSKPDFLDIIMDNRENSEGEKLSLTNVKALLLNLFTAGTDTSSSIIEWALAEIMKNPTILNKAHDEMDKVIGRNRRLQESDIPRLAYFQAICKETFRKHPSTPLNLPRVSSQACEINGYYIPRNSRLSVNIW…
Angiosperm	Malvid	Myrtales	Eucalyptus relative; white flower	Corymbia citriodora (v2.1)	Cocit.B1987		>C.citriodora-2g-1	MAILADKVLLREIASAALLFLLTRFFVRSLLLRLNSCKLPPGPKGWPVIGALPLLGNMPHVALAKMAKKYGPVMYLKMGTCSMVVASTPDAARAFLKTLDINFSNRPPNAGATHLAYDAQDMVFADYGPRWKLLRKLSNLHMLGGKALEDWAHVRSTELGYVLQAMCECSKRGEPVVVPEMLTYAMANMIGQIILSRRVFATKGSESNEFKDMVVELMTSAGLFNIGDFIPSIAWIDLQGIEGGMKCLHKKFDVLLTKMIEQHSATAHERKGNPDFLDVVMANRDNAGGEKLSLTNIKALLLNLFSAGTDTSSSIIEWSLAEMLKNPSILKRAHEEMDRVIGRHRRLEESDLSKLPYLQAICKETFRKHPSTPLNLPRVSTVACQVNGYYIPKDTRLSV…
Angiosperm	Malvid	Myrtales	Eucalyptus relative; white flower	Corymbia citriodora (v2.1)	Cocit.B3231		>C.citriodora-2g-2	MAILADKVLLREIASAALLFLLTRFFVRSLLLRLNSCKLPPGPKGWPVIGALPLLGNMPHVALAKMAKKYGPVMYLKMGTCGMVVASTPDAARAFLKTLDINFSNRPPNAGATHLAYDAQDMVFADYGPRWKLLRKLSNLHMLGGKALDDWACVRSTELGYMLQAMCECSKRGEPVVVPEMLTYAMANMIGQIILSRRVFVTKGSESNEFKDMVVELMTSAGFFNIGDFIPSIAWMDLQGIEGGMKRLHKKFDALLTKMIEQHSATAHERKGNPDFLDVVMANQDNAGGEKLSLTNIKALLLNLFTAGTDTSSSIIEWSLAEMLKNPSILKRAHEEMDRVIGRHRRLEESDLSKLPYLQAICKETFRKHPSTPLNLPRVSTEACQVNGYYIPKNTRLSV…
Angiosperm	Malvid	Myrtales	Eucalyptus relative; white flower	Corymbia citriodora (v2.1)	Cocit.G0038		>C.citriodora-7g-1	MTALADKFLLREIASAALLFLLTRFFVSSLLLRLRSCKLPPGPKGWPVIGALPLLGSMPHVALAKMAKKYGPMMYLKMGTCGMVVASTPDAARAFLKTLDINFSNRPPNAGATHLAYDAQDMVFADYGPRWKLLRKLSNLHMLGGKALEDWAHVRSTELGYMLHAMCECSKRGEPVVVPEMLTYAMANMIGQVILSRRVFVTKGSESNEFKDMVVELMTTAGLFNIGDFIPSIAWMDLQGIEGGMKRLHKKFDALLTKMIDQHSATAHERKGSPDFLDVIMANRDNTGAEKLSLTNIKALLLNLFTAGTDTSSSIIEWSLAEMLKNPSILKRAHEEMDQVIGRHRRLEESDLPKLPYLQAICKETFRKHPSTPLNLPRVSTEACQVNGYYIPKDTRLSV…
Angiosperm	Malvid	Myrtales	Eucalyptus relative; white flower	Corymbia citriodora (v2.1)	Cocit.G0039		>C.citriodora-7g-2	MMVLADKVLLREIASAALLFLLTRLFVSSLLLRLRSCKLPPGPKGWPVIGALPLLGSMPHVALAKMAKKYGPMMYLKMGTCGMVVASTPDAARAFLKTLDINFSNRPPNAGATHLAYDAQDMVFADYGPRWKLLRKLSNLHMLGGKALEDWAHVRSTELGYMLQAMCECSKQGEPVVVPEMLTYAMANMIGQVILSRRVFVTKGSESNEFKDMVVELMTTAGLFNIGDFIPSIAWMDLQGIEGGMKRLHKKFDALLTKMIDQHSATAHERKGSPDFLDVLMANRDNTGAEKLSLTNIKALLLNLFTAGTDTSSSIIEWSLAEMLKNPSILKRAHEEMDRVIGRHRRLEESDLSKLPYLQAICKETFRKHPSTPLNLPRVSTEACQVNGYYIPKNTRLSV…
Angiosperm	Malvid	Myrtales	Eucalyptus; white flower	Eucalyptus grandis (v2.0)	Eucgr.B03742		>E.grandis-2g-1	MMILTNKVLLREIASAALLFLITRFFVSSLLIRLSSRKLPPGPKGWPVIGTIPLLGNMPHVALAKMAKKYGPVMYLKMGTCGMVVASTPDAARAFLKTLDINFSNRPPNAGATHLAYDAQDMVFADYGPRWKLLRKLSNLHMLGGKALEDWARVRTSELGYMLQAMCECSKRGEPVVVPEMLTYAMANMIGQVILSRRVFVTKGSESNEFKDMVVELMTSAGFFNIGDFIPSIAWMDLQGIEGGMKRLHKKFDGLLTKMIEQHSATAHERKGNPDFLDVVMANRDNSGDEKLSLINIKALLLNLFTAGTDTSSSIIEWSLAEMLKNPSILKRAHEEMDRVIGRHRRLEESDLPKLPYLQAICKESFRKHPSTPLNLPRVSTEACQVNGYYIPKNTRLSV…
Angiosperm	Malvid	Myrtales	Eucalyptus; white flower	Eucalyptus grandis (v2.0)	Eucgr.B03746		>E.grandis-2g-2	MAILADKVLLREIASAALLFLITRFFVSSLLLRLNSFKLPPGPKGWPVIGAIPLLGNMPHVALAKMAKKYGPVMYLKMGTCGMVVASTPDAARAFLKTLDINFSNRPPNAGATHLAYDAQDMVFADYGPRWKLLRKLSNLHMLGGKALEDWARVRTSELGYMLQAMCECSKRGEPVVVPEMLTYAMANMIGQVILSRRVFVTKGSESNEFKDMVVELMTSAGFFNIGDFIPSIAWMDLQGIEGGMKRLHKKFDVLLTKMIEQHSATAHERKGNPDFLDVVMANRDNSGGEKLSLTNIKALLLNLFTAGTDTSSSIIEWSLAEMLKNPSILKRAHEEMDRIIGRHRRLEESDLPKLPYLQAICKESFRKHPSTPLNLPRVSTEACQVNGYYIPKDTRLSV…
Angiosperm	Malvid	Myrtales	Eucalyptus; white flower	Eucalyptus grandis (v2.0)	Eucgr.J00685		>E.grandis-10g	MVTIDEFLVGEIVSATLVCIVACLFIRSFLRNLSRKLPPGPRGWPIIGALPLLGTMPHVTLAKMAKRYGPVMYLKMGTCDMVVASTPDAARAFLKTLDMNFSNRPPNAGATHMAYNAQDMVFADYGPRWKLLRKLSSLHMLGRKALDEWTDVRAAELGHMLRAMHESSRQGQPVVVPEMLTYAMANMIGQVILSRRVFVTKGSESNEFKDMVVELMTSGGYFNIGDFVPSIAWMDLQGIEGGMKRLHKKFDALLTRMIEEHMATAHEREGKPDFLDILMTNCQENNTGSETLNSTNVKALLLNLFTAGTDTSSSVIEWALAEMLKNPSIFRRAHEEMDRVIGRQRRLRESDLPRLPYLRAICKESFRKHPSTPLNLPRVSAEPCLVNGYYIPGNTRLSV…
Angiosperm	Malvid	Myrtales	Pomegranate; typically red flowers	Punica granatum		XP_031386978.1	>P.granatum	MNKILFREIAIAAFLFFVVRLFVNTLSSRKRPRKLPPGPKGWPIIGALPLLGSMPHVALAKMAKKYGPVMYLKMGTCNMVVASTPNAARAFLKTLDINFSNRPPNAGATHLAYNAQDMVFADYGPRWKLLRKLSNLHMLGGKALEDWARVREFEVGHMLQAMCEVSKRGEPVVVPEMLTYAMANMIGQVILSRRVFVMKGSESNEFKDMVVELMTSAGFFNIGDFIPSIAWMDLQGIEGGMKKLHKKFDVLITKMIKQHAATARERKGKPDFLDVVMANSELSEGERLTVINIKALLLNLFTAGTDTSSSIIEWALAEMLMNPKIFKRAHEEMDRVIGRNRRLQESDIPKLPYLQAICKESMRKHPSTPLNLPRVSTKPCEVNGYYIPKGTRLSVNIWA…
Angiosperm	Malvid	Myrtales	Myrtle tree; purple fruit	Rhodamnia argentea		XP_030520572.1	>R.argentea	MVILADKVLLREVAAAALLFFVTRFFIRSLLLRLDSCKLPPGPKGWPVIGALPLLGNMPHVALAKMAKQYGPVMYLKMGTCDMVVASTPDAARAFLKTLDINFSNRPPNAGATHLAYGAQDMVFAGYGPRWKLLRKLSNLHMLGGKALEDWARVRSAELGYMVQAMCECSKRGEPVVVPEMLTYAMANMIGQVILSRRVFVTKGSESNEFKDMVVELMTSAGFFNIGDFIPSIAWMDLQGIEGGMKRLHKKFDVLLTKMIEQHSATAHERRGNPDFLDVVMANRDNPGAEKLSLTNIKALLLNLFTAGTDTSSSIIEWSLAEMLKNPSILKRAHEEMDRVIGRNRRLVESDIPKLPYLQAICKESYRKHPSTPLNLPRVSTEACRVNGYYIPKNTRLSV…
Angiosperm	Malvid	Myrtales	Blue Lilly Pilly; purple fruit	Syzygium oleosum		XP_030458531.1	>S.oleosum	MMILFDKVLVREIAAATLIFLITRFFVKSLLLRLNSRKLPPGPTGWPVIGALPLLGNMPHVALAKMAKKYGPVMYLKMGTCDMVVASTPDAARAFLKTLDINFSNRPPNAGATHLAYDAQDMVFADYGSRWKLLRKLSNLHMLGGKALEDWAHVRSAELGYMLQAMCECSKRGEPVVVPEMLTYAMANMIGQVILSRRVFVTKGSESNEFKDMVVELMTSAGFFNIGDFIPSIAWMDLQGIEGGMKRLHKKFDVLLTKMIEQHSATAHERKGNPDFLDVVMANRDNPGAEKLTLTNIKALLLNLFTAGTDTSSSVIEWSLAEMLKNPSILKRAHEEMDRVIGRHRRLEESDLAKLPYLQAICKETFRKHPSTPLNLPRVSTEACQVNGYYIPKNSRLSV…
Angiosperm		Nymphaeales	Water lily; angiosperm ANA clade; blue petals	Nymphaea colorata		XP_031495421.1	>N.colorata-1	MGALLASSTSLSLRDVIAGIVLFLVTRLFLSYLLRAVSGRRPLPPGPKGWPFIGCLPLLGRMPHVSLFELAKVYGPVMYLKLGTSAMVVASSPAAAKAFLKTLDTTFTNRPPNAGATHMAYNAEDLVFADYGPRWKLLRKLSNLHMLGGKALDDWAAVRRAEMVHMFRTVQDHARRGEAVDVPELLSYGIANMMGMVMLSKRVFESGGSESSEFKVMVVELMTLAGLFNVGDFIPSIAWMDLQGIEGAMKRVHLKWDALIRRMIEEHEATREERKGKPDMLDAVMQYRTDNEVKGGGDGEKLTMTNIKALLLNLFAAGTDTSSSIIEWAMAELLYSPAILRRAQAEMDSVIGRERRLEESDIRRLPYFQAICKETFRKHPSTPLNLPRVATQPCEVNGF…
Angiosperm		Nymphaeales	Water lily; angiosperm ANA clade; blue petals	Nymphaea colorata (v1.2b)	Nycol.A02888		>N.colorata-2	MPHVSLFELAKVYGPVMYLKLGTSAMVVASSPAAAKAFLKTLDTTFTDRPPNAGATHMAYNAEDLVFADYGPRWKLLRKLSNLHMLGGKALDDWAAVRRAEMVHMFRTVQDHARRGEAVDVPEMLSYGIANMMGMVMLSKRVFESGGSESSEFKVMVVELMTLAGLFNVGDFIPSIAWMDLQGIEGAMKRVHLKWDALIRRMIEEHEATREERKGKPDMLDAVMQYRTDNEVKGGGDGEKLTMTNIKALLLNLFAAGTDTSSSIIEWAMAELLYNPAILRRAQAEMDSVIGRERRLEESDIRRLPYFQAICKETFRKHPSTPLNLPRVATQPCEVDGFYIPKNTRLMVNIWGMGRDPNVWDKPLEFYPDRFLTPELSKIEPRGNDFELIPFGAGRRICA…
Angiosperm		Nymphaeales	Water lily; angiosperm ANA clade; blue petals	Nymphaea thermarum		KAF3791450.1	>N.thermarum	MGALLASSTSLSLHDVIAGIVLFLVTRLFLSYLLRAVSGRRPLPPGPKGWPIIGCLPLLGRMPHVSLFELAKVYGPVMYLKLGTSAMAVASSPAAAKAFLKTLDTTFTNRPPNAGATHMAYNAEDLVFADYGPRWKLLRKLSNLHMLGGKALDDWAAVRRAEMVHMFRTVQDHARRGEAVDVPELLSYGIANMMGMVMLSKRVFESGGSESSEFKVMVVELMTLAGLFNVGDFIPSIAWMDLQGIEGAMKRVHLKWDALIRRMIEEHEATREERKGKPDMLDAVMQYRTDNEVKGGGDGEKLTMTNIKALLLNLFAAGTDTSSSIIEWAMAELLYNPAILRRVQAEMDSVIGRERRLEESDIRRLPYFQAICKETFRKHPSTPLNLPRVATQPCEVNGF…
Angiosperm	Fabid	Oxaliadales	Albany pitcher plant; purple in leaf-like lid	Cephalotus follicularis		GAV62131.1	>C.follicularis	MALDTFLLRELAAAAVLFLISHYLIHSLLKKSTPPLPPGPKGWPFVGALPLLGTMPHVALAQMAKKYGPVMYLKMGTCGMVVASTPDAARAFLKTLDLNFSNRPPNAGATHLAYNAQDMVFADYGPRWKLLRKLSNLHMLGGKALEDWTQVRTVELGHMIQAMCEASRAKEPVVVPEMLTYAMANMIGKVILGHRVFVTQGSESNEFKDMVVELMTSAGYFNIGDFIPSIAWMDLQGIERGMKKLHKRFDALLTKMFEEHMATAHERKGNPDLLDIVMANRDNSEGERLTTTNIKALLLNLFSAGTDTSSSIIEWSLAEMLKNPSILKRAHEEMDQVIGRNRRLEESDIKKLPYLQAICKESFRKHPSTPLNLPRVSSQACQVNGYYIPKDTRLSVNIW…
Gymnosperm		Pinales	Sitka pine	Picea sitchensis		ABR16655.1	>P.sitchensis	MDSLNLHEFMLWVLSWLALYLGFRYVLRSSLKLKKRHLPPGPSGWPLVGSLPLLGAMPHVTLYNMYKKYGPIVYLKLGTSDMVVASTPAAAKAFLKTLDINFSNRPGNAGAKYIAYDSQDMVWAAYGGRWKMERKVCNLHMLGGKALEDWQPVRDAEMGFMLQNILRHSQRGETVNVPDLLNICAANMIGQIILSKRVFETEGDEANEFKDMVVELMTSAGYFNIGDFIPSLAWMDLQGIQRGMKKLHKRWDALIARMIEEHQSTAKQRASRPDFLDIIMSQRDNCDGQGGRLSDVHIKALLLNLFTAGTDTSSSVIEWTLAELINNPKLLKRVQHEMDTVIGRERRLKESDLANLPYFVAVCKEGFRKHPSTPLSLPRVSTEACEVNGHYIPKNTRLM…
Angiosperm	Commelinid	Poales	Pineapple; red, purple tinged flowers	Ananas comosus (v3)	Aco017169		>A.comosus-18g	MDMGFLIDPVLWSSTLLCLLLHLLLRRVLLLRRRGGLAPLPPGPYGVPVLGALPLIGAAPHSALARLARRHGPIMYLKMGTCGAVVASSPSAARAFLKTADAQFANRPAVASARDITYGFHNMVFANYGPRWKLMRKLASLHLLGARALADWSHVRRDEARRMVGGMRERSAAGQAVVVPDAVVCALANMVGQITLSRRVFDSQGTASNAYKDMIVELLTGAGLFSVGDFVPAVAWMDLQGVQKKMRDIHRRFDEMIEEMLAEHAAGAAERRRQGRTDFVDVVLANRQGDDGETVSDVNIKGLIFDLFTAGTDTSSIIIEWALAEMLKAPAILGRAQSELDRVVGRDRRLEESDIPNLPYLQAVCKEALRLHPSTPLGLPHFTFEDCEVAGFRIPKNSR…
Angiosperm	Commelinid	Poales	Pineapple; red, purple tinged flowers	Ananas comosus (v3)	Aco019275		>A.comosus-13g	MDVIILLRELLLWLILYYGLRRLTVRLLPRKNLSPAPLPPGPRGFPVVGALPLLGRAPHVALARMAQRHGPVMHLKLGQHGVVVASSPDAARVFLKTLDAHFANRPIDAAPTRIAYGAQDLVFAEYGPRWKLLRRLCNLGMLGAKALEGWAGVRRAEVGHMLLAMCDFAQRGRPVEVAEMLSYAMANMIGQVILSRRVFEAVGAESSEFKDMMVELMTLAGLPNVGDYVPAVAWMDLQGIERRMKELHRRVDVVLSRVMREHEATAAERKGRPDLLDQVVASRDSLEGEKLSDIHFKALLLNLLSAGTDTSSSTIEWAIAEMLLNPAILKQAHAEMDRVIGRTRRLEESDIPNLPYLRAICKEAFRKHPSTPLNLPRICTHACEVDGYYIPKNTRLLVN…
Angiosperm	Commelinid	Poales	Brachypodium model for polyploid evolution	Brachypodium distachyon (v3.2)	Bradi1g61577		>B.distachyon-1g	MELAALCTDPFVLSCTFLCLLLHLALRSLHTTTSGRRPHPPGPSGIPVLGALPLVGPAPHTGLASLARKHGPVMYLKMGTCGVVVASSPGAARTFLKALDARFANRPAMASAADITYGCQNMVFANYGAKWKLMRKLSSVHLLGPRALADWARVRRDEAGRAVRGMAESARAGRPVAVAELLVCALANIVGQITVSKRVFDAQGDESNSYKEMIVSLLTGTGMFNISDFVPALSWLDLQGVQAKLRRVHSQFDGLITKLLAEHAATAHQRAREGRLDFVDKLRASNDQDEEGETITEVNIKGLIFDMFTAGTDTSSIIVEWAMAEMLKNPSIMARAQEEMDRVVGRERRLEESDIANLPYLQAVCKEAMRLHPSTPLSLPHFSFEECEVDGYRVPANTR…
Angiosperm	Commelinid	Poales	Brachypodium model for polyploid evolution	Brachypodium distachyon (v3.2)	Bradi2g11620		>B.distachyon-2g	MELPSAAMFQELFVLAILYAALHYLARAILPAKRAAGHASPPLPLPPGPRGYPVVGALPLLGRAPHRALATMAKLHGPIMHLTLGRQGVVVASTPAAARLFLKEHGASFLDRPTGDAAPTLLAYGAQDLVFAPYGPRWRRLRRECSIGLLGPQALVNWADTRREEVGHMVRAVLARRGEAVEVPEFLFCAMANMIGQAAVGRRVLDDAGGEATREFKEMVVELMTSAGLVNIGDFVPAVAWMDLQGLVRKMRRLWTRLDRVWARLLSEHEEVMAARQQEGARRLDLVDRLIACRREAGEEYGVTDLNIKALLNNVFTAGTDTSSSTIEWALAEMLLNPAIMRRAQAEMDALIGRDRLLRDSDTPNLPYLHAICKETFRKHPSTPLNLPRVSTEACNVQG…
Angiosperm	Commelinid	Poales	Brachypodium model for polyploid evolution	Brachypodium hybridum (v1.1)	Brahy.D01G0847700		>B.hybridum-D1g	MELAALCTDPFVLSCTFLCLLLHLALRSLHTTTSGRRPHPPGPSGIPVLGALPLVGPAPHTGLASLARKHGPVMYLKMGTCGVVVASSPGAARTFLKALDARFANRPAMASAADITYGCQNMVFANYGAKWKLMRKLSSVHLLGPRALADWARVRRDEAGRAVRGMAESGRAGRPVAVAELLVCALANIVGQITVSKRVFDAQGDESNSYKEMIVSLLTGTGMFNISDFVPALSWLDLQGVQAKLRRVHSQFDGLITKLLAEHAATAHQRAREGRLDFVDKLRASNDQDEEGETITEVNIKGLIFDMFTAGTDTSSIIVEWAMAEMLKNPSIMARAQEEMDRVVGRERRLEESDIANLPYLQAVCKEAMRLHPSTPLSLPHFSFEECEVDGYRVPANTR…
Angiosperm	Commelinid	Poales	Brachypodium model for polyploid evolution	Brachypodium hybridum (v1.1)	Brahy.D02G0164700		>B.hybridum-D2g	MELPSAAMFQELFVLAILYAALHYLARAILPAKRAAGHASPPLPLPPGPRGYPVVGALPLLGRAPHRALATMAKLHGPIMHLTLGRQGVVVASTPAAARLFLKEHGASFLDRPTGDAAPTLLAYGAQDLVFAPYGPRWRRLRRECSIGLLGPQALVNWADTRREEVGHMVRTVLARRGEAVEVPEFLFCAMANMIGQAAVGRRVLDDAGGEATREFKEMVVELMTSAGLVNIGDFVPAVAWMDLQGLVRKMRRLWTRLDRVWARLLSEHEEVMAARQQEGARRLDLVDRLIACRREAGEEYGVTDLNIKALLNNVFTAGTDTSSSTIEWALAEMLLNPAIMRRAQAEMDAVIGRDRLLRDSDTPNLPYLHAICKETFRKHPSTPLNLPRVSTEACNVQG…
Angiosperm	Commelinid	Poales	Brachypodium model for polyploid evolution	Brachypodium hybridum (v1.1))	Brahy.S02G0202000		>B.hybridum-S2g	MELAALCTDPFVLACTFLCLLLHLALRSLHTTSGRKPRPPGPSGIPVLGALPLVGPAPHTGLASLARKHGPVMYLKMGTCGVVVASSPGAARAFLKALDARFANRPAMASAADITYGCQNMVFANYGPKWKLMRKLSSVHLLGPRALADWARVRRDEAGRAVRGMAESARAGRPVAVAELLVCALANIVGQITVSKRVFDAQGDESNSYKEMIMSLLTGTGMFNISDFVPALSWLDLQGVQARLRRVHNQFDGLITKLLAEHAATANQRAREGRMDFVDKLRASNDQDEEGETITEVNIKGLIFDMFTAGTDTSSIIVEWAMAEMMKNPSIMARAQEEMDRVVGRERRLEESDIGNLPYLQAVCKEAMRLHPSTPLSLPHFSFEECEVDGYRVPANTRL…
Angiosperm	Commelinid	Poales	Perrenial relative of Brachypodium distachyon	Brachypodium mexicanum (v1.1)	Brame.02PG395100		>B.mexicanum-2Pg	MELAVLCTDPFVLACTFLCLLLHLALRSLHTTSSASGRRPHPPGPSGIPVLGALPLVGPAPHTGLASLARKHGPVMYLKMGTCGVLVASSPSAARTFLKALDARFANRPAMASAADITYGCQNMVFANYGPKWKLMRKLSSVHLLGPRALADWARVRRDEAGRALRGMAEAAQAGRPVAVAELLVCALANIVGQITVSKRVFDAQGDESNSYKDMIVSLLTGTGMFNISDFVPALSWLDLQGVQAKLRRVHNQFDGLITKLLAEHAATAHQRAREGRMDFVDKLRASNDDEEGEIITEVNIKGLIFDMFTAGTDTSSIIVEWAMAEMMKNPSIMARAQEEMDRVVGRDRRLEESDIGNLPYLQAVCKEAMRLHPSTPLSLPHFSFEECEVDGYRVPANT…
Angiosperm	Commelinid	Poales	Perrenial relative of Brachypodium distachyon	Brachypodium mexicanum (v1.1)	Brame.02UG243100		>B.mexicanum-2Ug	MELAALCTDPFVLASTFLCLLLHLALRSLHTTSSASGRLPHPPGPSSIPVLGALPLVGPAPHTGLASLARKHGPVMYLKMGTCGVVVASSPGAARTFLKALDARFANRPAMASAADITYGCQNMVFANYGPKWKLMRKLSSVHLLGPRALADWARVRRDEAGRALRGMAEAAQAGRPVAVAELLVCALANIVGQITVSKRVFDAQGDESNSYKDMIVSLLTGTGMFNISDFVPALSWLDLQGVQAKLRRVHNQFDGLITKLLSEHAATAHQRAREGRMDFVDKLRASNDDEDGETITEVNIKGLIFDMFTAGTDTSSIIVEWAMAEMTKNPSIMARAQEEMDRVVGRGRRLEESDIANLPYLQAVCKEAMRLHPSTPLSLPHFSFEECEVDGYRVPANT…
Angiosperm	Commelinid	Poales	Perrenial relative of Brachypodium distachyon	Brachypodium mexicanum (v1.1)	Brame.05PG048700		>B.mexicanum-5Pg	MELRSPAMFQELFVLAILYAALHYLARAILPAKRAAGHASPLPPGPRGYPVVGALPLLGRAPHRALATMAKLHGPIMHLTLGRQGVVVVSTPAAARLFLKDHGGSFLDRPADDAAPTLLAYGAQDLVFAPYGPRWRRLRRECSIGLLGPQALADWADTRREEVGHMVRAVLARRGEAVEVPVFLFCAMANMIGQAAVGRRVLDDAGGEATREFKEMVVELMTSAGLLNIGDFVPAVAWMDLQGLVRRMRRLWTRLDGVWARLLSEHEEAMAARQQEGTRRLDLVDRLIACRGEAGEYGVTDLNIKALLNNMFTAGTDTSSSTIEWALAEMLLNPAIMQRAQAEMDSVIGRDRLLRDSDTPHLPYLHAICKETFRKHPSTPLSLPRVSTEACNVQGYHVP…
Angiosperm	Commelinid	Poales	Brachypodium model for polyploid evolution	Brachypodium stacei (v1.1)	Brast01G283600		>B.stacei-1g	MELPTSAAIFQELFVLAILYAVLHYLARAILPAQRAAGHASPPLPLPPGPRGYPVVGALPLLGRAPHRALATMAKLHGPIMHLTLGRQGVVVASTPAAARLFLKDHGGSFLDRPAADAAPMLLAYGAQDLVFAPYGPRWRRLRRECSIGLLGPQALADWADTRREEVGHMVRAVLARRGEAVEVPEFLFCAMANMIGQAAVGRRVLDDAGGEATREFKEMVVELMTSAGLVNIGDFVPAVAWMDLQGLVRKMRRLWTRLDRVWARLLSEHEEAMAARQQEGTRRLDLVDRLIACRGEAGEYGVTDLNIKALLNNMFTAGTDTSSSTIEWAMAEMLLNPAIMRRAQAEMDSVIGRDRLLRDSDTPHLPYLHAICKETFRKHPSTPLNLPRISTEACNVQG…
Angiosperm	Commelinid	Poales	Brachypodium model for polyploid evolution	Brachypodium stacei (v1.1)	Brast02G191700		>B.stacei-2g-1	MELAALCTDPFVLACTFLCLLLHLALRSLHTTSGRKPRPPGPSGIPVLGALPLVGPAPHTGLASLARKHGPVMYLKMGTCGVVVASSPGAARAFLKALDARFANRPAMASAADITYGCQNMVFANYGPKWKLMRKLSSVHLLGPRALADWARVRRDEAGRAVRGMAESARAGRPVAVAELLVCALANIVGQITVSKRVFDAQGDESNSYKEMIMSLLTGTGMFNISDFVPALSWLDLQGVQARLRRVHNQFDGLITKLLAEHAATANQRAREGRMDFVDKLRASNDQDEEGETITEVNIKGLIFDMFTAGTDTSSIIVEWAMAEMMKNPSIMARAQEEMDRVVGRERRLEESDIGNLPYLQAVCKEAMRLHPSTPLSLPHFSFEECEVDGYRVPANTRL…
Angiosperm	Commelinid	Poales	Perrenial relative of Brachypodium distachyon	Brachypodium sylvaticum (v1.1)	Brasy2G217200		>B.sylvaticum-2g-2	MELAALCTDPFVLSCTFLCLLLHLALRSLHTASSGRRPHPPGPSGIPVLGALPLVGPAPHTGLASLARKHGPVMYLKMGTCGVVVASSPGAARTFLKALDARFANRPAMASAADITYGCQNMVFANYGAKWKLMRKLSSVHLLGPRALADWARVRRDEAGRAVIGMAESARAGRPVAVPELLVCALANIVGQITVSKRVFDAQGDESNSYKEMIVSLLTGTGMFNISDFVPALSWLDLQGVQARLRRVHNQFDGLITKLLAEHAATAHQRARDGRLDFVDKLRASNDEEDGETITEVNIKGLIFDMFTAGTDTSSIIVEWAMAEMMKNPSIMARAQEEMDRVVGRERRLEESDIPNLPYLQAVCKEAMRLHPSTPLSLPHFSFEECEVDGYRVPANTRL…
Angiosperm	Commelinid	Poales	Finger millet	Eleusine coracana (v1.1)	ELECO.r07.3BG0278740		>E.coracana	MQLGALCTDPFVLSCTFLCLLLHLALRRSLHASSPTGRRRSLPPGPPGLPVLGALPHVGPAPHAGLAALARKYGPIMYLKMGTCGVVVASSASAARTFLKALDAKYANRPAVASAADITYGRQNMVFADYGPRWKLMRKLASVHLLGARALADWAAVRRDEAGRLVRGVAEAAREGRPVVVVPEVLVCALANIVGQITVSKRVFDAQGDESNSYKDMIVSLLTGVGLFNISDFVPVLARLDLQGVQAKLRRIHHQFDALITKLLAEHAATAADRAREGRQDFVDKLRASMDDDEEGETITEVNIKGLIFDMFTAGTDTSSIIVEWAMAEMLQNPSVMARLQDELDRVVGRDRRLEESDLPNLPYLQAVCKEAMRLHPSTPLSLPHFSFDACDVDDDELG…
Angiosperm	Commelinid	Poales	Barley	Hordeum vulgare (r1)	HORVU4Hr1G063780		>H.vulgare-4Hg	MFGELVVLAITYMVLHYLTGVILRAKRAPLPLPPGPRGYPVVGALPLLGRAPHRALAALARLHGPIMHLTLGRQGLVVASTPESARLLLKDHGGSFLDRPVDDAAPMVLAYGAQDIVFAPYGPKWRRLRRECSAGLLGSKALDDWADTRHEEVGRMVRAMSRRGEALEVPEFLFGAMANMIGQAVVGRRVLDEDDGEATREFQEMVVELMTTAGLVNIGDFVPAVAWMDLQGLGRRMRRLTTRLDRAWSRLLVDHEVAMANRKQDGNSRTDLVDRLIACRGYAEEDGVTDFNIKAVLNNLFTAGTDTSSSTIEWALAEMMVNSAILQQAQAEMDEVVGRDRLLQESDIRHLPYLRAICKETFRKHPSTPLNLPRVSTEPCKVQGYYIPKGTRLVVNIWA…
Angiosperm	Commelinid	Poales	Barley	Hordeum vulgare (r1)	HORVU7Hr1G007580		>H.vulgare-7Hg	MQLAALCTDPFVLSCTFLCLLLHLALRRSLNRRSSSRLPPGPPGLPILGALPFVGPAPHAGLAALARKHGPVMYLRMGTCGVVVASSPSAARTFLKALDARFANRPAVASAADITYGRQNMVFADYGPKWKLMRKLASVHLLGPRAVADWARVRRDEAGRVLRGMKEAAEVTGRAVVVPEVLVCALANIVGQITVSRRVFDAQGDESSSYKEMIVSLLTGTGLFNISDFVPALSWMDLQGVQARLRRVHRQFDGLITKLLAEHAATAEERARDGRLDFVDRLRASSNDGGDGNDDGETITEVNIKGLIFDMFTAGTDTSSIIVEWAMAEMINNPSIMARAQEEMDRVVGRGRRLEESDIANLPYLQAICKEAMRLHPSTPLSLPHFSFEECEVDGHHVP…
Angiosperm	Commelinid	Poales	Joinvillea: close relative to grass family	Joinvillea ascendens (v1.1)	Joasc.01G116400		>J.ascendens-1g	MQVTNLFTDPFLVTCTLLCLLLHLALRFFLHSGHGSRRLPPGPSGLPVIGALPLVGPAPHAGLARLAKRHGPVMYLKMGTCGAIVASSPAAARTFLKVLDARFANRPAVASAVDITYNYQNMVFANYGPKWKLMRKMASVHLLGARALGEWARVRRDEAARAVSGMREAAAAGRAVVVPEVLVCALANIVGQITLSKRVFDVQGDESNSYKDMIVSLLTGAGLFNISDFVPALGRLDLQGVQAKLRKIHNQFDELITKLLEEHAATAKEREGRPDFVDKLRANTDDEDGETITDVNIKGLIFDMFTAGTDTSSIIVEWAMAEMIKNPAILKRAQEEMDRVIGRERQLEESDIPNLSYLQAVCKEAMRLHPSTPLSLPHFSFEECEVDGYYIPKNTRLLI…
Angiosperm	Commelinid	Poales	Joinvillea: close relative to grass family	Joinvillea ascendens (v1.1)	Joasc.03G135100		>J.ascendens-3g	MDLALFQEILLHVILYIILYHLVTRVLPTKGCQVGAPLPPGPRGYPIVGVLPLLGQAPHKTLASMAKQYGSIMYLKMGCHGVVVASTPEAACLFLKTNGTKFCDRPVDIAPTLLAYGAQDLVFATYGPKWKLMRKICSLGFLGPQALADWAGVRRAEVHRMVQSMSASDQRNEPIEIAKLLFCAMVNMLGRVIIGRQVLNEANTEASKEFKELVVELMTTAGLVNVGDYVPAVAWMDLQGLGRKMRRLHTRLDVMWSQMVADHKAIGRPRGQTSDLLDKLMACHGDREERLTNINIKALLNDLFTAGTDTSSSTIEWALAEMLLNPDILKRAQREMDDVIGRDRLLQESDIPRLPYLRAICKEAFRKHPSTPLNLPHVSTEACDVQGYHIPKGTRLIVN…
Angiosperm	Commelinid	Poales	Miscanthus	Miscanthus sinensis (v7.1)	Misin01G342200		>M.sinensis	MQLAALCTDPVVLSCAFLSLLLHVALRSLLHPSSAAPSSGRRGGQLPPGPPGLPILGALPLVGPAPHAGLAALARKYGPIMYLKMGTAGVVVASSPCTARTFLKALDAKYANRPAVASAADITYGRQNMVFADYGPKWKLMRKLASVHLLGARALADWACVRRDEAGHLLRGVAEAAAAGRPVVVPELLVCALANIVGQITLSKRVFDAQGDDSNRYKDMIMSLLTGTGMFNISDFVPALARLDLQGVQAKLRRVHHQFDGLITKLLAEHAATAADRARRGCQDFVDRLRATMDAGAADESGETITEVNIKGLIFDMFTAGTDTSSIIVEWAMAEMLKNPSVMARAQEELDRVVGRGRRLEESDLPSLPYLQAVCKEAMRLHPSTPLSLPHFSFDACDD…
Angiosperm	Commelinid	Poales	Rice	Oryza sativa (v7.0)	LOC_Os03g25150		>O.sativa	MAMELAALCTDPVVLSAAFLCLLLHLSLRSYRPPSPGGGRRLPPGPPGLPVLGALPLVGPAPHAGLASLARKYGPVMYLKMGTCGVVVASSPCAARSFLKALDARFANRPAVASAVDITYNYQNMVFANYGARWKLMRKLASVHLLGARALADWAAVRRDEARRLLRGVAEASAAGRPVVIPEVLVCALANIVGQITVSKRVFDVQGDESNSYKDMIVSLLTGAGLFNISDFVPALAWLDLQGVQAKLRRIHDQFDVLITKLLADHAATAADRARAGRTDFVDRLRAAVGVDDEDGETISEVNIKGLIFDMFTAGTDTSSIIVEWAMAEMMKNPAVMARAQEEMDRVVGRGRRLEESDIASLPYLQAVCKEAMRLHPSTPLSLPHFSFDECDVDGYRIP…
Angiosperm	Commelinid	Poales	Panicum hallii; switchgrass relative; C4 plant	Panicum hallii (v3.1)	Pahal.9G453700		>P.hallii	MQLAELCTDPVVLSCAFLCLLLHLALRSSSGRGRGRLPPGPPGLPILGALPLVGPAPHAGLAALARRYGPIMYLRMGTAGVVVASSPAAARTFLKALDARYANRPAVASAADITYGCQNMVFANYGPRWKLMRKLASVHLLGARALADWACVRREEAGHLLRGVAEAAAAGRPVVVPEVLVCALANIVGQITVSRRVFDAQGDESNSYKDMIVSLLTGAGLFNISDFVPALARLDLQGVQAKLRRIHCQFDGLITKLLAEHAATAADRARRGRQDFVDRLRASMDAGADDESGETITEVNIKGLIFDMFTAGTDTSSIIVEWAMAEMLKNPSVMARAQEELDRVVGRGRRLEESDLPALPYLQAVCKEAMRLHPSTPLSLPHFSFDACDDVEGYRVPAN…
Angiosperm	Commelinid	Poales	Switchgrass	Panicum virgatum (v5.1)	Pavir.9KG413500		>P.virgatum-9K-1	MQLAELCADPVVLSCAFLCLLLHLALRRSSSGRGRGRLPPGPPGLPILGALPLVGPAPHAGLAALARRYGPIMYLKMGTAGVVVASSPAAARTFLKALDARYANRPAVASAADITYGCQNMVFANYGPRWKLMRKLASVHLLGARALADWAGVRRDEAGHLVRGVAAAAAAGRPVVVPEVLVCALANIVGQITVSRRVFDAQGDESNSYKDMIVSLLTGAGLFNISDFVPALARLDLQGVQAKLRRIHHQFDGLITELLAEHAATAADRARRGRQDFVDRLRASMDAGADDESGETITEVNIKGLIFDMFTAGTDTSSIIVEWAMAEMLQNPSVMAHAQEELDRVVGRGRRLEESDLAALPYLQAVCKEAMRLHPSTPLSLPHFSFDACDDVDGYRVPA…
Angiosperm	Commelinid	Poales	Switchgrass	Panicum virgatum (v5.1)	Pavir.9NG558800		>P.virgatum-9K-2	MQLAELCTDPVVLSCTFLCLLLHLALRSSSGRAGGRRLPPGPPGLPILGALPLVGPAPHAGLAALARRYGPIMYLKMGTAGVVVASSPAAARTFLKALDARYANRPAVASAADITYGCQNMVFANYGPRWKLMRKLASVHLLGARALADWAGVRRDEAGHLLRGVAEAAAAGRPVVVPEVLVCALANIVGQITVSRRVFDAQGDESNSYKDMIMSLLTGAGLFNISDFVPALARLDLQGVQAKLRRIHHQFDGLITKLLAEHAATAADRARRGRQDFVDRLRASMDAGADDESGETITEVNIKGLIFDMFTAGTDTSSIIVEWAMAEMLKNPSVMARAQEELDRVVGRGRRLEESDLPALPYLQAVCKEAMRLHPSTPLSLPHFSFDACDGVDGYRVPA…
Angiosperm	Commelinid	Poales	Foxtail millet	Setaria italica (v2.2)	Seita.9G393400		>S.italica	MQLATLCTDPIVLSCAFLCLFLHLALRRSLSSSSGRGRLPPGPPGLPILGALPLVGPAPHAGLAALARRYGPVMYLKMGTAGVVVASSPAAARAFLKALDAPYANRPAVASAADITYGCQNMVFANYGPKWKLMRKLASVHLLGARALADWACVRRDEAGHLLRGMAEAAAAGRPVVVPEVLVCALANIVGQITVSKRVFDAQGEESNSYKDMIVSLLTGAGLFNISDFVPALARLDLQGVQAKLRRIHHQFDGLITKLLAEHAATAADRARHGRQDFVDRLRAAMDAGADDDSGETITEVNIKGLIFDMFTAGTDTSSIIVEWAMAEMLKNPSVMARAQEELDRVVGRGRRLEESDLPALPYLQAACKEAMRLHPSTPLSLPHFSFDACDVDVGGGGY…
Angiosperm	Commelinid	Poales	Wild foxtail millet; subspecies of foxtail millet; C4 model species	Setaria viridis (v2.1)	Sevir.9G395800		>S.viridis	MQLATLCTDPVVLSCAFLCLFLHLALRRSLSSSSGRGRLPPGPPGLPILGALPLVGPAPHAGLAALARRYGPVMYLKMGTAGVVVASSPAAARAFLKALDAPYANRPAVASAADITYGCQNMVFANYGPKWKLMRKLASVHLLGARALADWACVRRDEAGHLLRGMAEAAAAGRPVVVPEVLVCALANIVGQITVSKRVFDAQGEESNSYKDMIVSLLTGAGLFNISDFVPALARLDLQGVQAKLRRIHHQFDGLITKLLAEHAATAADRARHGRQDFVDRLRAAMDAGADDDSGETITEVNIKGLIFDMFTAGTDTSSIIVEWAMAEMLKNPSVMARAQEELDRVVGRGRRLEESDLPALPYLQAACKEAMRLHPSTPLSLPHFSFDACDVDVGGGGY…
Angiosperm	Commelinid	Poales	Sorghum	Sorghum bicolor (v3.1.1)	Sobic.001G360700		>S.bicolor	MKLAALCTDPVVLSCAFLCLLLHLALRSLLHPSSAASSSGRRAGAGGHLPPGPPGLPILGALPLVGPAPHAGLAALARKYGPIMYLKMGTTGVVVASSPCAAKTFLKALDAKYANRPAVASAADITYRRQNMVFADYGPKWKLMRKLASVHLLGARALADWACVRRDEAGHLLRGVAEAAAARRPVVVPELLVCALANIVGQITVSKRVFDAQGDDSNRYKDMIVSLLTGTGMFNISDFVPALARLDLQGVQAKLRRIHHQFDGLITKLLAEHAATAADRARQGRQDFVDRLRATMDAGADDESGETITEVNIKGLIFDMFTAGTDTSSIIVEWAMAEMLKNPSVMARAQEELDRVVGRGRRLEESDLPSLPYLQAVCKEAMRLHPSTPLSLPHFSFDA…
Angiosperm	Commelinid	Poales	Intermediate wheatgrass; biofuel	Thinopyrum intermedium (v2.1)	Thint.16G0437200		>T.intermedium-16g-1	MESGMFRELVVLAILYVLLHYLTRTFLRTKRASPLPLPPGPRGYPVVGALPLLGRAPHRALTSLARLHGPIMHLTLGRQGVVVASTPDAARLLLRDHGGSFLDRPADDVAPTVLAYGAQDLVFTPYGPRWRRLRRECSLGLLGPQALADWADARREEVVRMVRAMSRRGAAVEVPEFLFCAMANIIGQAVVGRRVLDDAGGEEAREFKEMVVELMTTAGLVNLGDFLPAVAWMDLQGLGRRMRRLSARLDRVWSRLLSEHEAAVPDGDRQQEGSGRHPDLVDRLIACRGDARAGADGVTDLNIKALLNNLFTAGTDTSSSTIEWALAEMLANPAILRQAHAEMDGVVGRDRLLEESDVPRLPYLRAICKETFRLHPSTPLSLPRLSTEPCTVQGYHIPE…
Angiosperm	Commelinid	Poales	Intermediate wheatgrass; biofuel	Thinopyrum intermedium (v2.1)	Thint.16G0438300		>T.intermedium-16g-2	MESGMLHELIVLAILYVLLHCLTRTILRTKRASPLPLPPGPRGYPVVGALPLLGRAPHRALAALARLHGPVMHLTLGRQGVVVASTPDAARLLLRDHGSSFLDRPADDVAPTVLAYGAQDLVFAPYGPRWRRLRRECSLSLLGPQALADWADARREEVGRMVRAMSRRGVAVEVPEYLFCAMANIIGQAVVGRWVLDEAGGEEAREFKEMVVELMTTAGLVNLGDFLPAVAWMDLQGLGRRMRRLSARLDRVWSRLLSDHEAAVPDGDRQHEGTGRQQDLVDRLIACRGDARAGEDGVTDLNIKALLNNLFTAGTDTSSSTIEWALAEMLANPAILRRAQAEMDAVVGRDRLLEESDVPRLPYLRAICKETFRLHPSTPLSLPRVSTEACTVQGYHVPE…
Angiosperm	Commelinid	Poales	Intermediate wheatgrass; biofuel	Thinopyrum intermedium (v2.1)	Thint.18G0008800		>T.intermedium-18g-1	MELAAVCTDPFVICCTFLCLLLHLALRSLNPNSASGRRLPPGPRGVPLLGALPLVGPAPHSGLAALARKYGPVMYLKMGTCGVVVASSPSAARTFLKALDERFSNRPPVTSAVDMSYGCQNMVFANYGPKWKLMRKLSSVHLLGARAVADWASVRRDEAGRALRAFLEAADAGRPVVVQELLVCALANIVGRITLSKRVFDAQGDESNTYKEMIVSLLTGTGLFNISDFVPALSWLDLQGVQAKLRRIHIQFDGLVTKLLAEHTATAEDRLREGRLDFVDKLRAINDDEGGETITEVNIKGLITDMFTAGTDTSSIIVEWAMAEMTKSPSIMARAQEEMDRVIGRDRRLEESDIANLPYLQAICKEAMRLHPSTPLSLPHFSFEECEVDGHHVPANTRL…
Angiosperm	Commelinid	Poales	Intermediate wheatgrass; biofuel	Thinopyrum intermedium (v2.1)	Thint.18G0528400		>T.intermedium-18g-2	MQLAALCTDPFVICCTFLCLLLHLALRCLNPNSASGRRLPPGPRGVPVLGALPLVGPAPHSGLAALARKYGPVMYLKMGTCGVVVASSPSAARTFLKALDERFANRPAVASAEDMSYGCQNMVFANYGPKWKLLRKLSSVHLLGASAVAGWASVRRDEAGALRAVLEAAEAGRPVVVPEMLVCALANIVGQITVSKRVFDAQGDESNTYKEMIKSLLTGTGLFNISDFVPALSWLDLQGVQAKLRRIHIQFDGLVTKLLAEHATTAEDRLREGRLDFVDKLRAINDDEGGQTITEVNIKGLITDMFTAGTDTSSIIVEWAMAEMIKSPSILARAQEEMDRVIGRDRRLEESDIANLPYLQAICKEAMRLHPSTPLSLPHFSFEECEVDGHHVPANTRLI…
Angiosperm	Commelinid	Poales	Intermediate wheatgrass; biofuel	Thinopyrum intermedium (v2.1)	Thint.20G0862300		>T.intermedium-20g	MQLAALCTDPFVLSCTFLCLLLHLALRSLNHRGSRLPPGPPGVPILGAMPFVGPAPHTGLAALARKYGPVMYLRMGTCGVVVASSPSAARTFLKALDARFANRPAVASAADITYGRQNMVFADYGPKWKLMRKLSSVHLLGARAVADWARVRRDEAGRALRGMAEAAEAGRAVVVPEVLVCALANIVGQITVSKRVFDAQGDESSSYKEMIVSLLTGTGLFNISDFVPALSRLDLQGVQARLRRVHRQFDGLITKLLAEHAATAEERAREGRLDFVDRLRASSKVGDEDDGETITEVNIKGLIFDMFTAGTDTSSIIVEWAMAEMINNPSIMARAQEEMDRVVGRDRRLEESDIANLPYLQAICKEAMRLHPSTPLSLPHFSFEECEVDGHHVPANTRL…
Angiosperm	Commelinid	Poales	Intermediate wheatgrass; biofuel	Thinopyrum intermedium (v2.1)	Thint.21G0045000		>T.intermedium-21g	MQLAALCTDPFVLSCTFLCLLLHLALRSLNHRSSRLPPGPPGVPLLGALPLVGPAPHTGLAALARKYGPVMYLRMGTCDVVVASSPSAARTFLKALDARFANRPAVASAADITYGRQNMVFADYGPKWKLMRKLASVHLLGARAVADWARVRRDEAGRALRGMAEAAEAGRPVVVPEVLVCALANIVGQITVSKRVFDAQGDESSSYKEMIVSLLTGTGLFNISDFVPALAWLDLQGVQAKLRRVHGQFDGLITKLLAEHAATAEDRAREGRLDFVDRLRASSSKDDDDEDGGETITEVNIKGLIFDMFTAGTDTSSIILEWAMAEMINNPSIMARAQEEMDRVVGRDRRLEESDIASLPYLQAICKEAMRLHPSTPLSLPHFSFEECEVDGHHVPANT…
Angiosperm	Commelinid	Poales	Intermediate wheatgrass; biofuel	Thinopyrum intermedium (v2.1)	Thint.V0838800		>T.intermedium-465s-2	MELAAVCTDPFVICCTFLCLLLHLALRSLNPNAASGRRLPPGPRGVPLLGALPLVGPAPHSGLAALARKYGPVMYLKMGTCGVVVASSPSAARTFLKALDERFANRPPVASAVDMSYGFQNMVFANYGPKWKLMRKLSSVHLLGARAVADWASVRRDEAGRALHAILEAAEAGRPVVVPEILVCALANIVGRITLSKRVFDAHGDESNTYKEMIVSLLTGTGLFNISDFVPALSWLDLQGVQAKLRRIHIQFDGLVTKLLAEHAPTAEDRLREGRLDFVDKLRAINDNEGSETITEVNIKGLITDMFTAGTDTSSIIVEWAMAEMIKSPSIMARAQEEMDRVIGRDRRLEESDIANLPYLQAICKEAMRLHPSTPLSLPHFSFKECEVDGHHVPANTRL…
Angiosperm	Commelinid	Poales	Intermediate wheatgrass; biofuel	Thinopyrum intermedium (v2.1)	Thint.V0839700		>T.intermedium-479s	MQLAALCTDPFVICCTFVCLLLHLALRFLNPNSASGRRLPPGPRGVPVLGALPLIGPAPHSGLLALARKYGPVMYLRMGTCGVVVASSPSAARTFLKALDERFANRPAVASAEDMSYGCQNMVFANYGPKWKLLRKLSSVHLLGERAVADWASVRRDEAGRALRAILEAAEAGRPVVVPEMLVCALANIVGRITVSKRVFDTQGDESNTYKEMIVSLLTGTGLFNISDFVPALSWLDLQGVQAKLRRIHIQFDGLVTKLLAEHAATAEDRLREGRLDFVDKLRAINDDEGGEIITEVNIKGLITDMFTAGTDTSSIIVEWAMAEMIKSPSIMARAQEEMDRVIGRDRRLEESDIANLPYLQAICKEAMRLHPSTPLSLPHFSFKECEVDGHHVPANTRL…
Angiosperm	Commelinid	Poales	Intermediate wheatgrass; biofuel	Thinopyrum intermedium (v2.1)	Thint.V0859400		>T.intermedium-465s-1	MQLAALCTDPFVICCTFLCLLLHLALRSLNPNSASGRRLPPGPRGVPLLGALPLVGPAPHSGLAALARKYGPVMYLRMGTCGVVVASSPSAARTFLKALDERFANRPAVASAADITYGCQNMVFANYGPKWKLMRKLASVHLLGARAVADWASVRRDEAGRALRSMLDAAEARQPVVVQEMLVCALANIVGQITVSKRVFDAQGGESNSYKEMIVSLLTGTGLFNISDFVPALSWLDLQGVQAKLRRVHNQFDGLITKLLEEHAATADDRAREGHLDFVDKLRAIKDDEGGETITEVNIKGLIFDMFTAGTDTSSIIVEWAMAEMIKNPSIMARAQEEMDRVIGRDRRLEESDIANLPYLQAICKEAMRLHPSTPLSLPHFSFEECEVDGHHVPANTRL…
Angiosperm	Commelinid	Poales	Hexaploid wheat	Triticum aestivum (v2.2)	Traes_6AS_CD1E32F40		>T.aestivum-6Ag	MQLAAVCTDPFVICCTFMCLLLHLALRSLNPNSASGRRLPPGPRGVPVLGALPLIGPAPHSGLLTLARKYGPVMYLRMGTCGVVVASSPSAARTFLKALDERFANRPAVASAEDMSYGCQNMVFANYGPKWKLMRKLSSVHLLGARAVADWAGVRRDEAGCTLRAILEATEAERPVVVPEMLVCALANIVGRITVSKRVFDTQGDESNTYKEMIVSLLTGTGLFNISDFVPALSWLDLQGVQAKLRRIHIQFDGLVTKLLAEHAATAEDRLREGRLDFVDKLRAINDEEGGEIITEVNIKGLITDMFTAGTDTSSIIVEWAMAEMIKSPSIMAHAQEEMDRVIGRDRRLEESDIANLPYLQAICKEAMRLHPSTPLSLPHFSFEECEVDGHHVPANTRL…
Angiosperm	Commelinid	Poales	Hexaploid wheat	Triticum aestivum (v2.2)	Traes_6DS_F6D0C7D5E		>T.aestivum-6Dg	MQLAALCTDPFVICCTFMCLLLHLALRSLNPNSASGRRLPPGPRGVPVLGALPLVGPAPHSGLLALARKYGPVMYLRMGTCGVVVASSPSAARTFLKALDKRFANRPAVASAEDMSYGCQNMVFANYGPKWKLLRKLSSVHLLGASAVAGWASVRRDEAGRALRAVLEAADAGQPVVVPEMLVCALANIVGQITVSKRVFDAQGDESNTYKEMIKSLLTGTGLFNISDFVPALSWLDLQGVQAKLRRIHIQFDGLVTKWLAEHAATAEDRLREGRLDFVDKLRAINDDEGGETITEVNIKGLITDMFTAGTDTSSIIVEWAMAEMIKSPSIMARAQEEMDRVIGRDRRLEESDIANLPYLQAICKEAMRLHPSTPLSLPHFSFEECEVDGHHVPANTRL…
Angiosperm	Commelinid	Poales	Corn	Zea mays (RefGen_V4)	Zm00001d047424		>Z.mays	MQLAALCTDPVVLCSAFLCLLLHVALRSLLHPPSAASSSGRRGQLPPGPPGLPILGALPLVGPAPHAGLAALARKYGPIMYLKMGTAGVVVASSPRAARTFLKALDARYANRPAVASAADITYGRQNMVFADYGPKWKLMRKLASVHLLGARALADWACVRRGEAGHVLRGVAEAAAAGRPVVVPELLVCALANIVGQITVSKRVFDAQGDDSNRYKDMIVSLLTGTGMFNISDFVPALARLDLQGVQAKLRRVHRQFDGLITKLLAEHAATAADRARQGRPDFVDRLRATMDAGAAADDESGETITEVNIKGLIFDMFTAGTDTSSIIVEWAMAEMLKNPSVMARAQEELDRAVGRGRRLEESDLPGLPYLQAVCKEAMRLHPSTPLSLPHFSLDACD…
Angiosperm		Proteales	Lotus; many flower colors including blue and purple	Nelumbo nucifera		ARQ79447.1	>N.nucifera	MAFDIVLARELVAASILFLVTRLFIRRVISKPRKLPPGPKGWPIIGALPLLGGMPHVALARMAKQYGPVMYLKMGTCGMAVASTPDAARAFLKTLDLNFSNRPPNAGATHLAYNAQDMVFADYGPRWKLLRKLSNLHMLGGKALDDWAQVRTIELGHMLRAMNDACRRGEPVVVPEMLTYAMANMIGQVILSRRVFATKGSESNEFKDMVVELMTKAGLFNIGDFIPSIAWMDLQGIEGGMKKLHKRWDGLISKMIFEHKATAHERKGKPDFLDVIYANRDNSDGERLTETNIKALLLNLFSAGTDTSSSIIEWALAEMLNNPSILRRAHEEMDQVIGRNRRLEESGIAKLPYLQAICKETFRKHPSTPLNLPRVAIEACEVNGYYIPKGTRLSVNIWG…
Angiosperm		Ranunculales	Colorado Blue Columbine, Basal eudicot clade	Aquilegia coerulea (v3.1)	Aqcoe1G444200		>A.coerulea	MYSTRVISMFGLTVTDLFLSVFLFFSAHFIIRSLLSKHKHKLPPGPNGWPVLGALPLLGTMPHVALAEMSKKYGPVMYLKLGARGMVVASTPDAARAFLKTLDLNFSNRPTDAGSTHLAYNRQDMVFADYGPKWKLLRKLSNLHMLGGKAIEDWTAVRRIELGYMLQAMYESSHKGEVVVVPEMLALAMANMIGQVILSRRVFVSKGTESNEFKDMVVELMTSAGLFNIGDFIPSIAWMDMQGIVGRMKNLHKKFDALLDKMFKEHRATRNDRKDKPDFLDVLMNNMNNPGEEKLSDTNIKALLLNLFSAGTDTSSSSIEWALTEMINNPSILRRAHAEMDRVIGRNRRLEESDIPNLPYLQAICKESFRKHPSTPLNLPRVSREPCEVNGYYIPKGTR…
Angiosperm		Ranunculales	Clematis; purple flowers	Clematis patens		BBM28223.1	>C.patens	MVINMFVLRELSYAFILFFITHIFGRSLLSHYARKLPPGPTGFPVVGSLPFLGSMPHVALAEMSKKYGPAMYLKLGSRGMVVASTPDSARAFLKTLDLNFSNRPTDSGATHMAYDSQDMVFADYGPRWKLLRRVSNLHMLGGKALEDWTNVRKNEVGHMLQAMHESSCRGEPVVVADMLVYAMANMIGQVILSRRVFVTKGTELNEFKEMVVELMTSAGLFNVGDYIPSIAWMDLQGIVRGMKSLHNKFDVLLNKMLKEHESTRHERKEKPDLLDVLLENRDNKAVGEERITDTNIKALLLNLFTAGTDTSSSSIEWALAEMMKNPSIFKRAHVEMDHVIGNNRRLEESDIPNLPYLQAICKETFRKHPSTPLNLPREAVESCEVNGYYIPKGTRLSVN…
Angiosperm		Ranunculales	Larkspur; purple/blue flowers	Delphinium chefoense		KAF5181913.1	>D.chefoense	MSTSVLLAAAAILFFITHLLLSPRRTRKLPPGPKGWPVVGALPMLGNMPHVALANLSRRYGPIVYLKLGSRGMVVASTPDSARAFLKTQDLNFSNRPTDAGATHIAYNSQDMVFADYGPRWKLLRKLSSLHMLGGKAVEDWAVVRRDEVGYMVKAIYESSCAGEAVHVPDMLVFAMANMLGQVILSRRVFVTKGVESNEFKEMVIELMTSAGLFNVGDFIPSIAWMDLQGIVRGMKRLHKKFDALLDKILREHTATRRERKEKPDLVDVLMDNRDNKSEQERLTDTNIKALLLNLFSAGTDTSSSTIEWALTEMIKNPSIFWRAHAEMDQVIGRNRRLEESDIPKLPYLQAICKETFRKHPSTPLNLPRVAIEPCEVEGYHIPKGTRLSVNIWAIGRDP…
Angiosperm		Ranunculales	Rue-anemone; Pink or white flowers	Thalictrum thalictroides		KAF5181913.1	>T.thalictroides	MFVLTVSDLVLSVILFFSAHFIISRLLSKHDPTHKLPPGPNGWPVLGALPLLGTMPHVALAELSQKYGPVMYLKLGARGMVVASTPDAARAFLKTLDLNFSNRPTDAGSTHLAYNSQDMVFADYGPKWKLLRKLSNLHMLGGKAIEDWTDVRRIELGYMLQAMYESSRKGEVVVVSEMLAFAMANMIGQVILSRRVFVTKGTESNEFKDMVVELMTSAGLFNIGDFIPSIAWMDMQGIVRRMKILHKKFDALLDKMFKEHRATRNDRKDKPDFLDVLMNNMNNVGEEKLSDTNIKALLLNLFTAGTDTSSSSIEWALAEMIINPSILHRAHAEMDRVIGRNRRLEESDIPNLPYLQAICKESFRKHPSTPLNLPRVSIEPCEINGYYIPKGTRLSVNIW…
Angiosperm	Fabid	Rosales	Parasponia andersonii	Parasponia andersonii		PON75725.1	>P.andersonii	MVQDDIFLFREIVVTVLLFFVTRFSIRSLFSKPSKRLPPGPKGWPIVGALPLLGSMPHVTLSQMAKKYGPVMFLKMGTCNMVVASTPDAARAFLKTLDLNFSNRPPNAGATHLAYGAQDMVFADYGPRWKLLRKLSNLHMLGGKALDNWAQVREAELGHMIRAMCDCSQRGEVVVVPEMLNYAMANMIGQVILSRRVFVTKGSESNEFKDMVVELMTSAGYFNIGDFIPSIAWMDVQGIERGMKQLHKRFDQLLTKMIEEHVASSQQRKGNPDFLDVVMAINRDKSISNEEKISLTNIKALLLNLFTAGTDTSSSIIEWALAEMLKNPSILKRAHEEMDQVIGRNRRLQESDLPKLPYLQAICKETFRKHPSTPLNLPRVSSEACQVDGYYIPKNTRLS…
Angiosperm	Fabid	Rosales	Trema tree	Trema orientale		PON59583.1	>T.orientale	MVLDNVFLFREIVVTVLLFFVTRFSIRSLFNKPSKKLPPGPKGWPIVGALPLLGSMPHVTLSRMAKKYGPVMFLKMGTCNMVVASTPDAARAFLKTLDLNFSNRPPNAGATHLAYGAQDMVFADYGPRWKLLRKLSNLHMLGGKALDNWAQVREAELGHMIRAMCDCSQRGEVVVVPEMLNYAMANMIGQVILSRRVFVTKGSESNEFKDMVVELMTSAGYFNIGDFIPSIAWMDVQGIERGMKQLHKRFDQLLTKMIEEHVASSQQRKGNPDFLDVVMAINRDKSISNEEKISLTNIKALLLNLFTAGTDTSSSIIEWALAEMLKNPSILKRAHEEMDQVIGRNRRLQESDLPKLPYLQAICKETFRKHPSTPLNLPRVSSEACQVDGYYIPKNTRLS…
Angiosperm	Fabid	Rosales	Common jujube; yellow flower	Ziziphus jujuba		XP_015873672.2	>Z.jujuba	FFLFREIATAIIIFFITQFSIRSLFLRKKSGKLPPGPKGWPVIGALPLLGSMPHVTLANMAKKYGPVMYLKMGTCNMVVASTPDAARAFLKTLDLNFSNRPPNAGATHLAYDAQDMVFADYGPRWKLLRKLSNLHMLGGKALDDWARVREIELGHMLRAMYDSSKRGEPVVVPEMLTYSMANMIGQVILSRRVFVTKGSESNEFKDMVVELMTSAGFFNIGDFIPSIAWMDLQGIERGMKKLHRKFDVLLSKMIDEHTASAHERKGKPDFLDIVMANRENSAGEKLSMTNIKALLLNLFTAGTDTSSSIIEWSLAEMMKNPTIFKKAHEEMDRVIGRQRRLQESDIAKLPYLQAICKETFRKHPSTPLNLPRVSTQACEVNGYYIPKNTRLSVNIWGIG…
Angiosperm	Malvid	Sapindales	Mandarin orange; white flowers	Citrus clementina (v1.0)	Ciclev10018289m.g		>C.clementina	MASLDTVLLREITVAALLIFLITRYFIRFPIRKSSRPLPPGPKGFPIIGALPLLGAMPHVTLAKMAKKYGPVMYLKMGTCDMVVASTPDAARAFLKTLDLNFSNRPPNAGATHLAYDAQDMVFADYGPRWKLLRKISNLHMLGGKALYDWSNVRNIELGHMLRAICESSQRNEPVVVPEMLTYAMANMIGQVILSRRVFVTKGTESNEFKDMVVELMTSAGFFNIGDFIPSIAWLDLQGIERGMKKLHNRFDVLLTKMIEEHTASTNEREGKPDFLDIVMANRENSDGERLTITNIKALLLNLFTAGTDTSSSTIEWALAEMLKSPSIMKGAQQEMDQVIGRNRRLEESDIEKLPYLKAICKETFRKHPSTPLNLPRVSTEACVVNGYYIPRGTRLSVN…
Angiosperm	Malvid	Sapindales	Orange; white flowers	Citrus sinensis (v1.1)	orange1.1g047593m.g		>Cit.sinensis	MASLDTVLLREITVAALLIFLITRYFIRFPIRKSSRPLPPGPKGFPIIGALPLLLLGAMPHVTLAKMAKKYGPVMYLKMGTCDMVVASTPDAARAFLKTLDLNFSNRPPNAGATHLAYDAQDMVFADYGPRWKLLRKISNLHMLGGKALYDWSNVRNIELGHMLRAICESSQRNEPVVVPEMLTYAMANMIGQVILSRRVFVTKGTESNEFKDMVVELMTSAGFFNIGDFIPSIAWLDLQGIERGMKKLHNRFDVLLTKMIEEHMASTYERKRKPDFLDIVMANRENSDGERLTITNIKALLLNLFTAGTDTSSSIIEWALAEMLKNPSIMKGAQQEMDQVIGRNRRLEESDIEKLPYLKAICKETFRKHPSTPLNLPRVSTEACVINGYYIPRGTRLS…
Angiosperm	Malvid	Sapindales	Pistachio; red flowers	Pistacia vera		XP_031253034.1	>P.vera-1	MLLHTFLLREGLVAVLLFFITRYFIHSLFRKSSRPFPPGPRGWPLIGALPLLGNMPHVTLAKMAKKYGPVMHLKMGTCDMVVASTPDAARAFLKTLDLNFSNRPPNAGATHLAYNAQDMVFADYGPRWKLLRKLSNLHMLGGKALDDWSNVRNVELGHMLRAMCDSSRKGEAVVVPEMLTYAMANMIGQVILNRRVFVTKGSESNEFKDMVVELMTSAGFFNIGDFIPSIAWMDLQGIESGMKKLHKKFDVLLTKMMEEHIATSHERKSKPDFLDVIMANRENSDGERLSITNIKALLLNLFTAGTDTSSSIIEWSLAEMLKNPSIMKRAHDEMDQVIGRNRRLEESDLSKLPYLQAICKESFRKHPSTPLNLPRVSTEACVVNGYYIPANTRLSVNIW…
Angiosperm	Malvid	Sapindales	Pistachio; red flowers	Pistacia vera		XP_031268379.1	>P.vera-2	MLLHTFLLREGLVAVLLFFITRYFIHSLFRKSSRPFPPGPRGWPLIGALPLLGNMPHVTLAKMAKKYGPVMHLKMGTCDMVVASTPDAARAFLKTLDLNFSNRPPNAGATHLAYNAQDMVFADYGPRWKLLRKLSNLHMLGGKALDDWSNVRNVELGHMLRAMCDSSRKGEAVVVPEMLTYAMANMIGQVILNRRVFVTKGSESNEFKDMVVELMTSAGFFNIGDFIPSIAWMDLQGIEGGMKKLHKKFDVLLTKMMEEHIATSHERKSKPDFLDVIMSNRENSDGERLSITNIKALLLNLFTAGTDTSSSIIEWSLAEMLKNPSIMKRAHDEMDQVIGRNRRLEESDLSKLPYLQAICKESFRKHPSTPLNLPRVSTEACVVNGYYIPANTRLSVNIW…
Angiosperm		Saxifragales	Kalanchoe CAM species; red tinged flower	Kalanchoe fedtschenkoi (v1.1)	Kaladp0606s0010		>K.fedtschenkoi	MSAPPVQTSLLLRDVLSAIFVFYVVRFSVKMLNSLLLSRRLPPGPRGWPILGALPLLGSMPHVALAKMAKKYGPVLHLKMGTCDMVVASTPEAAKAFLKTLDINFSNRPPNAGATNLAYNAQDLVFADYGPRWKLLRKLSNLHFLGGKALEDWSGVRTIEMGHMLHAIYNASQRQEVVVVPEMLNYAMANMIGQVFLGKRVFVTVGTESNEFKDMVVELMTTAGYFNFGDWIPSIAWMDLQGIERGMKRLHKKFDLLITKMIDEHLNAAGNRKSKKDFLDVLLEHRAKTSEGERLSITNIKALVLNLFTAGSDTSSSIIEWALAEMLVNPAILKRAHEEMDRVIGRERRIEESDIAKLPYFQAICKETFRKHPSTPLNLPRVSSEACMVNGYYIPKNTR…
Angiosperm		Saxifragales	Kalanchoe CAM species; red tinged flower	Kalanchoe laxiflora (v1.1)	Kalax.0064s0005		>K.laxiflora-64s	MSAPPVQTSLLLRDVLSAIFVFYVVRFSVKMLNSLLLSRRLPPGPSGWPILGALPLLGSMPHVALAKMAKKYGPVLHLKMGTCDMVVASTPEAAKAFLKTLDINFSNRPPNAGATNLAYNAQDLVFADYGPRWKLLRKLSNLHFLGGKALEDWSGVRTVEMGHMLHAIYNASQRQEVVVVPEMLNYAMANMIGQVFLGKRVFVTVGTESNEFKDMVVELMTTAGYFNFGDWIPSIAWMDLQGIERGMKRLHKKFDLLITKMIDEHLNAAGNRKSKKDFLDVLLEHRAKTSEGERLSITNIKALVLNLFTAGSDTSSSIIEWALAEMLVNPAILKRAHEEMDRVIGRERRIEESDIPKLPYFQAICKETFRKHPSTPLNLPRVSSEACMVNGYYIPKNTR…
Angiosperm		Saxifragales	Kalanchoe CAM species; red tinged flower	Kalanchoe laxiflora (v1.1)	Kalax.0193s0033		>K.laxiflora-193s	MSATPVQTPLLLQDVLSAIFVFYVVRFSVKMLNSLLLSRRLPPGPRGWPILGALPLLGSMPHVALAKMAKKYGPVLHLKMGTCDMVVASTPEAAKAFLKTLDINFSNRPPNAGATNLAYNAQDLVFADYGPRWKLLRKLSNLHFLGGKALEDWSGARTVEMGHMLHAIYNASQRQEVVVVPEMLNYAMANMIGQVFLGKRVFVTVGTESNEFKDMVVELMTTAGYFNFGDWIPSIAWMDLQGIERGMKRLHKKFDLLITKMIDEHLNAAGNRKSKKDFLDVLLEHRAKTSEGERLSITNIKALVLNLFTAGSDTSSSIIEWALAEMLVNPAILKRAHEEMDRVIGRDRRIEESDIPKLPYFQAICKETFRKHPSTPLNLPRVSSEACMVNGYYIPKNTR…
Angiosperm		Saxifragales	Black currant; red/purple flowers; purple fruit	Ribes nigrum		AGI16385.1	>R.nigrum	MATLDIILLKELAMATILFFITRFFIRSLVSKPNRKLPPGPTGYPIVGALPLLGTMPHVTLANMSKKYGPVMYLKMGTSNMVVASTPDAARAFLKTLDLNFANRPPNAGATHLAYNSQDMVFAGYGPRWKLLRKLSNLHMLGGKALDDWANVRKIELGHMLQAMVESSSQGEAVVVPEMLTFAMANMLGQVLISKRVFVTKGSESNEFKDMVVELMTSAGYFNFGDYIPSIAWMDLQGIERGMKHLHKKFDKLLSRMIDEHVKTAHQRKGKPDFLDFVMSNREKSEDERLTLINFKALLLNLFTAGTDTSSSIIEWSLAEMLKNPSIMKRAHDEMDQVIGRNRRLEESDLSKLPYLQAICKETFRKHPSTPLNLPRVSSEPCEVNGYYIPKDTRLSVNI…
Angiosperm	Lamiid	Solanales	Brunfelsia brasiliensis; purple flower	Brunfelsia brasiliensis subsp. macrocalyx		AFF59221.1	>B.brasiliensis	MAQLIELAAAAIIFSIAHILISTLLSETTGRRLPPGPRGWPVFGALPLLGAMPHVSLAKMAKKYGPIVYLKVGTCGIAVASTPEAAKALLKTLDNNFSNRPPNAGATHLAYNAQDMVFAHYGPRWKLLRKLSNLFMLGGKALEDWANVRANELGHMLKSMFDMSREGQRVVVAEMLTFAMANMIGQVILSKRVFVNKGAEVNEFKDMVVELMTVAGYFNIGDYIPSLAWMDLQGIEKGMKRLHKKFDVLLTKMFDEHKATSYERKGKPDFLDVVMENRDNSEGESLSTTNIKALLLNLFTAGTDTSSSVIEWGLTEMMKNPSILKKAQAEMDQVIGRERRLLESDIPNLPYLRAICKETLRKHPSTPLNLPRVSNEPCIIDGYYIPKNTRLSVNIWAIG…
Angiosperm	Lamiid	Solanales	Pepper plant; red, yellow, purple fruit	Capsicum annuum		XP_016548923.1	>C.annuum	MVLLLAIELCVAAIIFIIVHIIISKLIAIGQGRDRLSLPPGPMGWPVIGALPLLGGMPHVSLAKMAKKYGPIMYLKVGTCGMAVASTPNAAKAFLKTLDINFSNRPTNAGATHLAYNAQDMVFAPYGPRWKLLRKLSNLHMLGGKALEDWANVRANELGHMLKSMFDASREGERVVVADMLTFAMANMIGQVILSKRVFAEKGEEVNEFKNMVVELMTTAGYFNIGDFIPQLAWMDLQGIERGMKKLHKKFDDLLTKMFDEHKATSNIERKGKPDFLDIVMANRDNSEGERLNTANIKALLLNLFTAGTDTSSSAIEWALAEMMKNSTILKKAQEETDQIIGKNRRLIESDIPNLPYLRAICKETFRKHPSTPLNLPRVSNEPCMVDGYYIPKNTRLSV…
Angiosperm	Lamiid	Solanales	Habanero pepper; yellow and red fruit	Capsicum chinense		PHU03772.1	>C.chinense	MGWPVIGALPLLGGMPHVSLAKMAKKYGPIMYLKVGTCGMVVASTPNAAKAFLKTLDINFSNRPTNAGATHLAYNAQDMVFAPYGPRWKLLRKLSNLHMLGGKALEDWANVRANELGHMLKSMFDASREGERVVVADMLTFAMANMIGQVILSKRVFAEKGEEVNEFKNMVVELMTTAGYFNIGDFIPQLAWMDLQGIERGMKKLHKKFDDLLTKMFDEHKATSNIERKGKPDFLDIVMANRDNSEGERLNTANIKALLLNLFTAGTDTSSSAIEWALAEMMKNSTILKKAQQETDQIIGKNRRLIESDIPNLPYLRAICKEAFRKHPSTPLNLPRVSNEPCTVDGYYIPKNTRLSVNIWAIGRDPDVWENPLEFDPERFLSGKNAKIDPRGNDFELIP…
Angiosperm	Lamiid	Solanales	Iochroma; purple or purple-white flowers	Iochroma calycinum		AIY22750.1	>I.calycinum	MVLLLNSELCAAAIIFIIVHIIISNLIATVRGQRLPPGPMGWPVVGALPLLGAMPHVALAKMAKKYGPIMYLKVGTCGMVVASTPNAAKAFLKTLDSNFSNRPPNAGATHLAYNAQDMVFAHYGPRWKLLRKLSNLHMLGGKALEDWANVRANELGHMLKSMFDASREGERVVVADMLTFAMANMIGQVVLSKRVFVEKGAEVNQFKDMVVELMTVAGYFNIGDFIPILAWMDLQGIERGMKSLHKKFDDLLTKMFEEHKATSYERKGKPDFLDFVMANRDNSEGERLSTTNIKALLLNLFTAGTDTSSSAIEWALAEMMKNPKILKKAQEEMDQTIGKNRRLIESDIPNLPYLRAICKEAFRKHPSTPLNLPRISNEPCTVDGYYIPKNTRLSVNIWA…
Angiosperm	Lamiid	Solanales	Blue Potato Bush; purple flowers	Lycianthes rantonnei		AAG49300.1	>L.rantonnei	MVLLLISELCASAIIFIIVHIIISKLIATGWGRRQRLPPGPMGWPVIGALPLLGTMPHVALAKMAKKYGPIMYLKVGTCGMVVASTPNAAKAFLKTLDINFSNRPPNAGATHLAYDAQDMVFAHYGPRWKLLRKLSNLHMLGGKALEDWANVRANELGHMLKSMFDASRVGGRVVVADMLTFAMANMIGQVILSKRVFVEKGAEVNKFKDMVVELMTVAGYFNIGDFIPQLAWMDLQGIEKGMKCLHKKFDDLLTKMFDEHKATTNERKGKPDFLDVVMANRDNSEGERLSTNNIKALLLNLFTAGTDTSSSAIEWALAEMMKNPQILKKVQQEMDQIIGKNRRLIESDIPNLPYLRAVCKETFRKHPSTPLNLPRISNEPCMVDGYYIPKNIRLSVNI…
Angiosperm	Lamiid	Solanales	Chinese wolfberry; purple flowers	Lycium barbarum		AGT57962.1	>L.barbarum	MVLLAIELSIAAIIFIIAHIFITKITTSRRRRLPPGPMGWPVIGALPLLGAMPHVSLAKMAKKYGPVMYLKVGTCGMAVASTPSAAKAFLKTLDINFSNRPPNAGATHLAYNAQDLVFAHYGPRWKLLRKLSNLHMLGGKALEDWANIRVNELGHMLKSMFDASREGERVVVADMLTFAMANMIGQVILSKRVFVDQKGAEVNEFKDMVVELMTVAGYFNIGDFIPKLAWMDLQGIERGMKRLHKKFDDLLTKMFDEHKATSYEREGKPDFLDVVMENRDNSEGERLSTTNIKAVLLNLFTAGTDTSSSAIEWALAEMMKNPNILKKAQQEMDQVIGKNRRLIESDIPNLPYLRAICKETFRKHPSTPLNLPRVSNESCVVDGYYIPKNTRLSVNIWAI…
Angiosperm	Lamiid	Solanales	Russian box thorn; purple flowers; black fruit	Lycium ruthenicum		AGT57963.1	>L.ruthenicum	MVLLAIELSIAAMIFTIAHIFITKITTSRRRRLPPGPMGWPVIGALPLLGAMPHVSLAKMAKKYGPVMYLKVGTCGMAVASTPSAAKAFLKTLDINFSNRPPNAGATHLAYNAQDMVFAHYGPRWKLLRKLSNLHMLGGKALEDWANIRVNELGHMLKSMFDASREGERVVVADMLTFAMANMLGQVILSKRVFVDQKGAEVNEFKDMVVELMTVAGYFNIGDFIPQLAWMDLQGIERGMKRLHKKFDDLLTKMFDEHKATSYEREGKPDFLDVVMENRDNSEGERLSTTNIKAVLLNLFTAGTDTSSSAIEWALAEMMKNPNILKKAQQEMDQVIGKNRRLIESDIPNLPYLRAICKETFRKHPSTPLNLPRVSNEPCVVDGYYIPKNTRLSVNIWAI…
Angiosperm	Lamiid	Solanales	Wild tobacco; reddish, light purple flowers	Nicotiana tomentosiformis		XP_009619846.1	>N.tomentosiformis	MVLFTELTTAAIIFLISHILISTLLSKTTGRRRLPPGPRGWPVIGALPYLGAMPHVSLAKMAKEYGPVMYLKVGTCGMAVASTPDAAKAFLKTLDINFSNRPPNAGATHLAYNAQDMVFAHYGPRWKLLRKLSNLHMLGGKALENWANVRANELGHMLKSMSEMSREGERVVVAEMLTFAMANMIGQVILSKRVFAKKGAEVNEFKDMVVELMTVAGYFNIGDFIPLLAWLDLQGIERGMKNLHKKFDALLTKMFDEHKETSYERKGKEDFLDVVMANRDNSEGERLSTTNIKALLLNLFTAGTDTSSSAIEWALAEMMKNRRILKKAQAEMDQVIGRNRRLLESDIPNLPYLRAICKETFRKHPSTPLNLPRISNEPCEVNGYYIPKNTRLSVNIWAI…
Angiosperm	Lamiid	Solanales	Petunia; many flower colors	Petunia x hybrida		P48419.1	>Pxhybrida	MVLLSELAAATLIFLTTHIFISTLLSITNGRRLPPGPRGWPVIGALPLLGAMPHVSLAKMAKKYGAIMYLKVGTCGMVVASTPDAAKAFLKTLDLNFSNRPPNAGATHLAYGAQDMVFAHYGPRWKLLRKLSNLHMLGGKALENWANVRANELGHMLKSMFDMSREGERVVVAEMLTFAMANMIGQVILSKRVFVNKGVEVNEFKDMVVELMTTAGYFNIGDFIPCLAWMDLQGIEKGMKRLHKKFDALLTKMFDEHKATSYERKGKPDFLDCVMENRDNSEGERLSTTNIKALLLNLFTAGTDTSSSAIEWALAEMMKNPAILKKAQGEMDQVIGNNRRLLESDIPNLPYLRAICKETFRKHPSTPLNLPRISNEPCIVDGYYIPKNTRLSVNIWAIG…
Angiosperm	Lamiid	Solanales	Tomato; purple fruit variants	Solanum lycopersicum ITAG3.2)	Solyc11g066580.2		>S.lycopersicum	MALRINELFVAAIIYIIVHIIISKLITTVRERGRRLPLPPGPTGWPVIGALPLLGSMPHVALAKMAKKYGPIMYLKVGTCGMVVASTPNAAKAFLKTLDINFSNRPPNAGATHLAYNAQDMVFAPYGPRWKLLRKLSNLHMLGGKALENWANVRANELGHMLKSMFDASQDGECVVIADVLTFAMANMIGQVMLSKRVFVEKGVEVNEFKNMVVELMTVAGYFNIGDFIPKLAWMDIQGIEKGMKNLHKKFDDLLTKMFDEHEATSNERKENPDFLDVVMANRDNSEGERLSTTNIKALLLNLFTAGTDTSSSVIEWALAEMMKNPKIFEKAQQEMDQVIGKNRRLIESDIPNLPYLRAICKETFRKHPSTPLNLPRVSSEPCTVDGYYIPKNTRLSVN…
Angiosperm	Lamiid	Solanales	Wild tomato; yellow flowers	Solanum pennellii		NP_001361341.1	>S.pennellii	MTLRISELFVAAIIYIIVHIIISKLITTVRERGRRLPLPPGPTGWPVIGALPLLGSMPHVALAKMAKKYGPIMYLKVGTCGMVVASTPNAAKAFLKTLDINFSNRPPNAGATHLAYNAQDMVFAPYGPRWKLLRKLSNLHMLGGKALENWANVRANELGHMLKSMFDASQEGECVVIADMLTFAMANMIGQVMLSKRVFVEKGVEVNEFKNMVVELMTVAGYFNIGDFIPKLAWMDIQGIEKGMKNLHKKFDDLLTKMFDEHEATSNERKENPDFLDVVMANRDNSEGERLSTTNIKALLLNLFTAGTDTSSSVIEWALAEMMKNPTIFKKAQQEMDQVIGKNRRLIESDIPNLPYLRAICKETFRKHPSTPLNLPRVSSEPCTVDGYYIPENTRLSVN…
Angiosperm		Vitales	Grape; some purple fruit	Vitis vinifera (v2.1)	VIT_206s0009g02840		>V.vinifera-9g-1	MAIDTSLLLEFAAATLLFFITRFFIRSLLPKPSRKLPPGPRGWPLLGALPLLGNMPHVALAKMAKRYGPVMFLKMGTNSMVVASTPEAARAFLKTLDINFSNRPPNAGATLLAYHAQDMVFADYGARWKLLRKLSNLHMLGGKALEDWSQVRAVELGHMLRAMLELCQRAEPVVVPEMLTFSMANMIGQVILSRRVFETKGSESNEFKDMVVELMTSAGYFNIGDFIPSIAWLDIQGIQRGMEHLHRKFDWLLTKMMEEHTASAHERKGNPDFLDVIMANQENSTGEKLTITNIKALLLNLFTAGTDTSSSVIEWSLAEMLKNPSILKRAHEEMDKVIGRSRRLVESDLPKLPYLQAICKESFRKHPSTPLNLPRVSTQACEVNGYYIPENTRLSVNIW…
Angiosperm		Vitales	Grape; some purple fruit	Vitis vinifera (v2.1)	VIT_206s0009g02860		>V.vinifera-9g-2	MAIDTSLLLKLAAAILLFFITRFFIRSLLPKPSRKLPPGPRGWPLLGALPLLGNMPHVALAKMAKRYGPVMFLKMGTNCMVVASTPEAAQAFLKTLDINVSNRPPNAGATHLAYDAQDMVFADYGPRWKLLRKLSNLHMLGGKALEDWSQVRTVELGHMLRAMLELSQREEPVVVPEMLSFSVANMIGQVILSRRVFETKGSESNEFKDMVVELMTTAGYFNIGDFIPSIAWLDIQGIERGMKHLHKKFDKLLTRMIEEHTASAHERKGNPDFLDVVMGHQGNSTGEKLTLTNIKALLLNLFTAGTDTSSSVIEWSLAEMLKNPSILKRAHEEMDQVIGRSRRLVESDLPKLPYLQAICKESFRKHPSTPLNLPRVSAQACEVNGYYIPKNTRLSVNIW…
Angiosperm		Vitales	Grape; some purple fruit	Vitis vinifera (v2.1)	VIT_206s0009g02970		>V.vinifera-9g-3	MAIDTSLLLEFAAATLLFFITRFFIRSLLPKPSRKLPPGPRGWPLLGALPLLGNMPHVALAKMAKRYGPVMFLKMGTNSMVVASTPEAARAFLKTLDINFSNRPPNAGATLLAYHAQDMVFADYGARWKLLRKLSNLHMLGGKALEDWSQVRAVELGHMLRAMLELSQRAEPVVVPEMLTFSMANMIGQVILSRRVFETKGSESNEFKDMVVELMTTAGYFNIGDFIPSIAWLDIQGIQRGMKHLHRKFDRLLTKMMEEHTASAHERKGNPDFLDVIMANQENSTGEKLTITNIKALLLNLFTAGTDTSSSVIEWSLAEMLKNPSILKRAHEEMDQVIGRSRRLVESDLPKLPYLQAICKESFRKHPSTPLNLPRVSTQACEVNGYYIPKNTRLSVNIW…
Angiosperm		Vitales	Grape; some purple fruit	Vitis vinifera (v2.1)	VIT_206s0009g03110		>V.vinifera-9g-4	MAIDTSLLPELAAATLLFFITRFFICSLFPKPSRKLPPGPRGWPLLGALPLLGNMPHVALAKMAKRYGPVMFLKMGTSSMVVASTPEAARAFLKTLDINFSNRPPNAGATHLAYGAQDMVFADYGPRWKLLRKLSNLHMLGGKALEDSSQVRTVELGHMLRAMLELSQREEPVVVPEMLSFSIANIIGQVILSRRVFETKGSESNEFKDMVVELMTCAGYFNIGDFIPSIAWMDIQGIERGMKHLHKKFDKLLTRMIEEHTASAHERKGNPDFLDVVMGHQENTTGEKLTLSNIKALLQNLFAAGTDTSASIIEWSLAEMLKNPSILKRAQEEMDHVIGRNRRLVESDLPKLPYLQAICKESLRKHPSTPLNLPRVSTQACEVNGYYIPENTRLSVNIW…
Angiosperm	Commelinid	Zingiberales	Ethiopian banana; red, purples in flower	Ensete ventricosum		RWW59887.1	>E.ventricosum	MATAFLRELFLCVALYYILRYVVSLLLPRPSPLPPGPLGFPVVGALPLLGSAPHVTLARMAKRYGPVMHLKMGQFGMVVASTPDAARVFLKTLDPYFSNRPVDAAPVRLAYGGQDLVFAEYGPKWKLLRKLCNLEMLGTKALESWAAVRREEVGRMLRSMHASGRKGEPVMLGGMLIYTMANMIGRVILSRRVFETKGSEANEFKDMVVELMTLAGQVNIGDFLPAVAWMDLQGLEARMKKLHKKFDRVLSRMVAEHEASKGEREGRPDLLDAAMAIRDGAPEEEEEKLTDDNVKALLLNLFTAGTDTSAGTIEWAMAEMLLNPSILRRAQNEMDGVIGRNRRLEESDIPNLPYLQAICKESFRKHPSTPLNLPRISTQACEVNGYYIPKNTKLLVNIW…
Angiosperm	Commelinid	Zingiberales	Banana; red purple tinged fruit	Musa acuminata (v1)	GSMUA_Achr8G05810_001		>M.acuminata-8g	MQIDPFIAATAALCLVIHHLLRRFLHRSPSRLPLPPGPRGYPVLGALPLVGLQAHTGLARLAQRYGPIMYLKMGSCGCVVASDAGAARAFLKAHDAQFANRPNVISAMDVTYHRQNMVFADYGPKWKLLRKLCSLHLLGGKALADWAPVRRAEFGHMVVSMHRAAAEGRPVSNHYKDMIVELLTGGGLFNIGDFVPAIAWMDLQRVQAKMRRVHVRFDAMVTKLLEEHETTKEERRGRPDFIDTIMANREGEDGETITDVNVKAIIFDLFTAGTDTSAVIVEWALAEMLKNPSILRRLQSEIDYVVGRGRMVQESDLPKLPYLHAVCKEALRLHPSTPLGLPHFSFEECDVNGYYIPGNTRLLVNIWAIGRDPAAWDDPLAFDPDRFVSGKAAKIDPQG…
Angiosperm	Commelinid	Zingiberales	Banana; red purple tinged fruit	Musa acuminata (v1)	GSMUA_Achr9G17300_001		>M.acuminata-9g	MAIDPYLVAATVLCLLVHLLLHRFLRKSPSRFPYPPGPRGLPILGSLLLVGASAHSSLARLAERYGPIMFLRLGSHGCVVASNADAARAFLKTVDAQFANRPDPISARDAFVDWAPVRRDEFRRMARSLHGLAEAGEPVELMDVLVCTLANVVGLILVSRRVFDAHGEESNKFKDILVDMLTGGAQFNIGDFFPSIAWMDLQGIQKKMLSVHLRFDAMVTKLFEEHEAAKGERQGRLDFIDKVMANKVTEDGETISEVNVKALIFDLFTAGTDTSAIIVEWAMAEMLKNPAILSRAQAELDDVVGRDRLLEETDLPKLAYLQAVCKEAMRLHPSTPLSLPHFSHEDCEVNGYYIPKNTRLLVNIWAIGRDPEVWEEPLVFDPDRFITGKGARYDPQGND…
Angiosperm	Commelinid	Zingiberales	Bird-of-Paradise; yellow, red, purple flower	Strelitzia reginae		AGC74041.1	>S.reginae	MATIFLRELFLCVALFCILRYIACRLLPRPALPPGPRGFPLVGALPLLGSAPHVALARMAKRYGPIMLVKMGQFGVVVASTPDAARVFLKTLDPYFSNRPVDAAPIRLAYGGQDLVFADYGPKWKLLRKLCSLEMLGTRALESWSAVRRDEVGHMLRSMEATGREREPVVLGAMLIYTIANMIGRVILSRRVFETKGSEANEFKDMVVELMTLAGQVNIGDFIPAVAWMDLQGLEARMKKLHKKFDLVLSRLVAEHEASKGERGGRLDLLDAIMANRDGPEEEKLTEDNVKALLLNLFTAGTDTSTGTIEWAMAEMLLNPSILKRAQVEMDQVIGPNRRLEESDIPNLPYLQAICKESFRKHPSTPLNLPRISTQACQVNGYYIPKNTKLLVNIWAIGR…

## Sheet: Table S7. KASP markers
Table 7. Details of SNP KASP markers for mapping in the Black Magic x g v BC3-5-593 F2 population.
SNP marker	Sequence 5'-3' order; F=forward; Rc=reverse-3'	Allele
CDS nt position 95
95-6g1880-kasp-1-F1	GAAGGTGACCAAGTTCATGCTCGCACAGTCTTGAAACGCCGTGG	V
95-6g1880-kasp-1-F2	GAAGGTCGGAGTCAACGGATTTCGCACAGTCTTGAAACGCCGTGA	v
95-6g1880-kasp-1-RC	CATCATAGGAAGTGCACCCACCACA
CDS nt position 493
493-6g1880-kasp-2-R1	GAAGGTGACCAAGTTCATGCTCACAGCTTCACCCTTCTTGCTGCT	V
493-6g1880-kasp-2-R2	GAAGGTCGGAGTCAACGGATTCACAGCTTCACCCTTCTTGCTGCA	v
493-6g1880-kasp-2-FC	GTGGAAGAGTGGAGCAAGGTTCGAGA
CDS nt position 864
864-6g1880-kasp-3-F1	GAAGGTGACCAAGTTCATGCTGGCGAACAACAAGACGCTCATCAA	V
864-6g1880-kasp-3-F2	GAAGGTCGGAGTCAACGGATTGGCGAACAACAAGACGCTCATCAC	v
864-6g1880-kasp-3-RC	CCTGCTGTGAATAGGTTCAAAAGCAGAGC

## Sheet: Table S8. Haplotypes
Table S8. Nucleotide and protein variants of F3'5'H haplotypes of P. vulgaris.
Allele	Donor/line	PI number	Bassett line name	Nucleotide mutation(s) relative to 5-593	Amino acid mutation(s) relative to 5-593
V[5-593]	5-593	PI 608674	5-593
v[G19833]	G19833	PI 608684	g v BC3 5-593	G95A, A493T, T669C, G798A, A864C, G1283T,A1392T,INSERTION (C after 1072)	G32D, S165C, Q288H, ALTERED AA (358-385); EARLY TERMINATION
v[G2858]	G2858	PI 319665		DELETION (nt 986-1000)	DELETED (329-333), E334K
v[M0056]	M0056	PI 608679	v BC3 5-593	A493T, T669C, T798A, G798A, A864C, G980A, DELETION (nt 1246-1259)	S165C, Q288H, , S327N, ALTERED AA (416-428); EARLY TERMINATION
v[Mex235]	Mex235			G980A, DELETION (nt 1246-1259)	S327N, ALTERED AA (416-428); EARLY TERMINATION
v[UI 111]	UI 111	PI 549535		DELETION (T1323)	ALTERED AA (441-456); EARLY TERMINATION
vlae-[G5686]	G5686			G95A, A493T, T669C, G798A, A864C, G1283T,A1392T	G32D, S165C, Q288H, R428M
vlae-[MDRK]	MDRK	PI 619389		A493T, T669C, G798A, A864C, G1283T, A1392T	S165C, Q288H, R428M
vlae-[V0491]	V0491	PI 608680	vlae BC3 5-593	G1283T, A1392T	R428M
